# Supplementary material for: 3,3′-Dibenzyl-1,1′-(2,4,6-trimethyl-m-phenyl­enedimethyl­ene)diimidazol-3-ium dibromide
Source: Acta Crystallogr Sect E Struct Rep Online. 2011 Feb 16;67(Pt 3):o643. doi: 10.1107/S1600536811005204 (PMC3051991; doi:10.1107/S1600536811005204)
Supplement: Supplementary file 2 [file e-67-0o643-Isup2.hkl]

#
# h,k,l, Fc-squared, Fo-squared, sigma(Fo-squared) and status flag
#
data_I
_shelx_title ' pames_0m in P2(1)/c  (100K)'
_shelx_refln_list_code          4
_shelx_F_calc_maximum      333.39
_exptl_crystal_F_000      1272.00
_reflns_d_resolution_high  0.7067
 
loop_
 _symmetry_equiv_pos_as_xyz
 'x, y, z'
 '-x, y+1/2, -z+1/2'
 '-x, -y, -z'
 'x, -y-1/2, z-1/2'
 
_cell_length_a     8.9851
_cell_length_b    12.8044
_cell_length_c    25.6419
_cell_angle_alpha  90.000
_cell_angle_beta  102.611
_cell_angle_gamma  90.000
 
_shelx_F_squared_multiplier     1.000
 
loop_
 _refln_index_h
 _refln_index_k
 _refln_index_l
 _refln_F_squared_calc
 _refln_F_squared_meas
 _refln_F_squared_sigma
 _refln_observed_status
   1   0   0     5326.79     3014.93     98.87 o
   2   0   0     7277.70     9765.76    213.49 o
   3   0   0    23484.90    27237.60    412.31 o
   4   0   0     3824.55     4830.90     92.15 o
   5   0   0    20450.26    22214.98    449.58 o
   6   0   0      360.21      557.06     26.46 o
   7   0   0       60.71       51.99     28.55 o
   8   0   0      894.10      756.07     47.10 o
   9   0   0     1797.63     1953.39     80.40 o
  10   0   0      217.87      188.28    104.03 o
  11   0   0     2174.46     2342.17    117.82 o
  12   0   0       45.98        1.34     67.68 o
   1   1   0     3283.90     3684.70     51.29 o
   2   1   0    12975.02    16415.57    252.00 o
   3   1   0     1901.63     2082.03     43.70 o
   4   1   0     6504.32     7372.98    104.71 o
   5   1   0     4689.77     5380.20     72.58 o
   6   1   0     3012.20     3254.13     54.80 o
   7   1   0     4652.95     4961.47    101.07 o
   8   1   0     3141.17     3152.50     75.29 o
   9   1   0      776.79      782.00     68.28 o
  10   1   0      666.16      716.46     38.75 o
  11   1   0      574.92      608.41     45.83 o
  12   1   0      379.45      333.96     41.81 o
   0   2   0     8508.47     9555.24    162.64 o
   1   2   0      129.46      161.50      5.60 o
   2   2   0    10032.42    11812.41    161.39 o
   3   2   0      596.31      735.65     13.91 o
   4   2   0     8967.02    10478.16    123.95 o
   5   2   0     2304.81     2576.69     36.94 o
   6   2   0     5535.49     5948.53     75.72 o
   7   2   0      145.01      157.51     20.99 o
   8   2   0        6.44      -12.61     22.40 o
   9   2   0       98.50       84.00     28.30 o
  10   2   0      278.20      289.76     52.11 o
  11   2   0      132.98       99.17     36.84 o
  12   2   0      347.00      354.80     42.62 o
   1   3   0     1540.05     1562.94     41.28 o
   2   3   0     5740.21     6102.78     70.98 o
   3   3   0     7177.41     7452.22     81.95 o
   4   3   0     1009.66     1052.85     19.55 o
   5   3   0     2060.17     2476.75     36.21 o
   6   3   0     1177.66     1302.10     26.76 o
   7   3   0      948.90      937.74     28.03 o
   8   3   0     6885.21     6989.03    121.65 o
   9   3   0      199.69      211.70     29.09 o
  10   3   0      515.01      518.67     36.82 o
  11   3   0       87.03       99.54     37.08 o
  12   3   0       42.53        1.47     39.89 o
   0   4   0     4903.95     5493.93     99.73 o
   1   4   0      946.38      981.36     18.64 o
   2   4   0     3695.25     3944.71     49.17 o
   3   4   0      162.67      192.51      6.94 o
   4   4   0      179.04      227.44     11.29 o
   5   4   0     4513.03     4788.89     56.84 o
   6   4   0      771.43      797.47     22.66 o
   7   4   0      415.40      407.16     23.44 o
   8   4   0       33.03       31.13     21.22 o
   9   4   0      442.96      375.66     31.88 o
  10   4   0       52.11       78.28     32.99 o
  11   4   0       35.11      107.47     37.33 o
  12   4   0      243.62      343.47     44.09 o
   1   5   0    10013.88    10605.05    141.41 o
   2   5   0     3254.07     3200.71     42.28 o
   3   5   0     2866.17     2655.58     30.66 o
   4   5   0     1609.71     1641.32     24.03 o
   5   5   0     1385.58     1452.16     33.09 o
   6   5   0     2309.25     2254.65     38.88 o
   7   5   0        5.92       20.50     18.15 o
   8   5   0     1873.58     1867.84     46.27 o
   9   5   0       57.05       66.01     32.31 o
  10   5   0      302.17      273.15     35.61 o
  11   5   0      121.94      216.65     38.32 o
   0   6   0     1373.60     1776.74     78.06 o
   1   6   0    11059.18    10813.78    144.61 o
   2   6   0     1614.67     1643.69     24.40 o
   3   6   0     1371.86     1458.25     22.49 o
   4   6   0     5185.24     5028.53     55.20 o
   5   6   0     1076.53     1069.79     25.20 o
   6   6   0     4459.20     4420.37     71.68 o
   7   6   0        6.32       -0.16     19.15 o
   8   6   0       70.79       84.59     22.94 o
   9   6   0       45.97       91.32     29.63 o
  10   6   0      993.92     1063.11     45.62 o
  11   6   0       33.21       32.69     38.33 o
   1   7   0       15.73       20.62      7.36 o
   2   7   0     4333.16     4273.23     68.06 o
   3   7   0     3291.56     3352.20     42.88 o
   4   7   0     2284.36     2170.88     33.61 o
   5   7   0     3231.24     3284.77     50.41 o
   6   7   0     4437.82     4320.97     71.19 o
   7   7   0     2924.00     2752.88     53.95 o
   8   7   0     2071.21     1935.38     48.21 o
   9   7   0      833.51      901.41     44.49 o
  10   7   0      971.70      924.97     44.86 o
  11   7   0      470.91      466.52     43.47 o
   0   8   0    16455.03    15073.02    455.91 o
   1   8   0       53.99       62.52     10.34 o
   2   8   0    10136.11    10206.57    197.67 o
   3   8   0     1507.71     1485.19     29.95 o
   4   8   0      861.16      916.45     22.38 o
   5   8   0     4955.48     4846.54     64.29 o
   6   8   0     1675.61     1703.42     40.94 o
   7   8   0      467.43      464.03     26.38 o
   8   8   0      272.78      313.36     44.67 o
   9   8   0      527.65      569.27     33.30 o
  10   8   0        3.27       19.11     37.03 o
  11   8   0      758.59      823.64     68.53 o
   1   9   0      546.01      507.86     26.37 o
   2   9   0     6736.24     6361.59    149.63 o
   3   9   0      317.96      323.43     22.60 o
   4   9   0     6829.47     6487.94     87.52 o
   5   9   0      116.93      138.98     17.39 o
   6   9   0      891.87      913.75     31.40 o
   7   9   0     5033.80     4874.32    126.77 o
   8   9   0      298.06      317.12     30.11 o
   9   9   0     1538.63     1559.05     55.07 o
  10   9   0      144.08      155.37     37.62 o
   0  10   0      673.80      717.29     37.19 o
   1  10   0     1074.07     1071.69     36.89 o
   2  10   0     1315.10     1320.82     43.86 o
   3  10   0      278.47      282.99     24.16 o
   4  10   0      198.14      224.59     15.29 o
   5  10   0      190.51      199.38     22.72 o
   6  10   0      684.08      699.56     28.79 o
   7  10   0      657.30      712.37     31.59 o
   8  10   0       23.41       22.97     26.47 o
   9  10   0       13.14       15.73     33.86 o
  10  10   0      229.62      361.17     63.40 o
   1  11   0      721.19      604.06     33.66 o
   2  11   0     1639.81     1679.73     54.09 o
   3  11   0     1531.31     1499.29     48.46 o
   4  11   0     1193.01     1230.82     47.10 o
   5  11   0      252.01      272.20     23.90 o
   6  11   0      172.34      215.73     27.19 o
   7  11   0      866.33      912.78     44.34 o
   8  11   0      341.92      394.40     35.17 o
   9  11   0      340.64      325.48     37.49 o
   0  12   0     2012.39     1958.67     96.20 o
   1  12   0      192.03      216.78     37.10 o
   2  12   0      236.35      332.66     38.81 o
   3  12   0      120.52      193.78     47.46 o
   4  12   0       59.80       27.21     27.90 o
   5  12   0      272.07      329.86     29.45 o
   6  12   0       23.05      107.13     41.96 o
   7  12   0      175.15      191.70     36.32 o
   8  12   0      579.44      529.72     78.88 o
   9  12   0       19.58      106.29     53.73 o
   1  13   0      373.20      363.85     47.53 o
   2  13   0      362.72      320.65     62.55 o
   3  13   0       81.63      114.68     41.83 o
   4  13   0      264.81      332.51     55.78 o
   5  13   0      283.47      286.18     39.19 o
   6  13   0     1301.96     1368.27     58.04 o
   7  13   0       24.88       51.28     49.02 o
   8  13   0      270.99      289.54     55.66 o
   0  14   0       41.76      139.29     62.59 o
   1  14   0     3492.47     3387.28    102.10 o
   2  14   0      468.45      436.98     50.80 o
   3  14   0      273.99      282.97     48.12 o
   4  14   0     1389.91     1325.71     56.61 o
   5  14   0      229.12      248.47     40.26 o
   6  14   0      869.09      880.53     51.92 o
   7  14   0      325.90      431.81     58.00 o
   1  15   0       45.42      135.61     45.35 o
   2  15   0      159.58      142.61     49.19 o
   3  15   0      193.56      278.49     52.44 o
   4  15   0        7.95       92.04     39.83 o
   5  15   0       48.97       22.77     41.65 o
   6  15   0      380.34      428.81     48.09 o
   0  16   0     1316.16     1389.02    105.22 o
   1  16   0       17.05       72.08     49.26 o
   2  16   0      615.55      821.94     64.47 o
   3  16   0      353.36      417.29     46.07 o
   4  16   0        0.46       21.01     42.90 o
   5  16   0      479.72      484.33     50.59 o
   1  17   0      294.78      475.61    117.16 o
   2  17   0      563.47      639.72     66.32 o
   3  17   0      112.21       95.00     46.12 o
   4  17   0      370.13      497.78     52.26 o
   0  18   0       52.33      235.27     88.32 o
 -12   1   1       39.49       30.40     40.23 o
 -11   1   1      630.10      708.18     75.96 o
 -10   1   1      659.80      628.08     44.57 o
  -9   1   1       56.67       74.18     25.09 o
  -8   1   1     3441.38     3499.23    111.43 o
  -7   1   1      870.02      799.17     48.74 o
  -6   1   1      510.54      476.92     29.45 o
  -5   1   1      211.89      232.88     11.45 o
  -4   1   1     3848.06     4307.23     54.28 o
  -3   1   1     1374.20     1470.28     23.18 o
  -2   1   1    48227.96    56409.56    838.58 o
  -1   1   1       81.53      138.79      3.57 o
   1   1   1     1530.46     2121.34     38.59 o
   2   1   1     1141.45     1187.76     22.23 o
   3   1   1    25237.73    28824.38    430.98 o
   4   1   1     1146.42     1040.94     25.46 o
   5   1   1     2291.11     2678.41     41.23 o
   6   1   1      862.18      926.31     24.93 o
   7   1   1      311.94      349.32     23.80 o
   8   1   1      850.70      895.62     34.74 o
   9   1   1      808.88      791.40     42.89 o
  10   1   1      340.56      377.04     51.02 o
  11   1   1       50.12       21.86     48.58 o
  12   1   1      258.24      331.29     42.60 o
 -12   2   1       27.63       28.01     39.83 o
 -11   2   1      240.88      313.33     40.17 o
 -10   2   1        1.26      -21.11     30.41 o
  -9   2   1     1859.73     1882.65     53.05 o
  -8   2   1     2206.37     2140.55     54.33 o
  -7   2   1     1704.27     1749.02     60.13 o
  -6   2   1    10889.18    11402.72    137.16 o
  -5   2   1      292.78      322.84     12.60 o
  -4   2   1     8959.00     9634.16    114.44 o
  -3   2   1     2627.65     3094.06     39.25 o
  -2   2   1    17716.18    20534.25    228.61 o
  -1   2   1      115.75      122.86      3.61 o
   0   2   1      143.06      142.46     10.39 o
   1   2   1     8609.75    10422.72    155.39 o
   2   2   1     7914.78     9323.59    115.43 o
   3   2   1      177.71      239.41     14.06 o
   4   2   1      745.24      879.89     21.55 o
   5   2   1    13165.63    14138.55    166.63 o
   6   2   1     1538.55     1583.39     46.07 o
   7   2   1     3790.43     3859.96     83.99 o
   8   2   1      293.96      331.57     30.20 o
   9   2   1      355.25      384.61     36.29 o
  10   2   1     3178.59     3226.17     87.75 o
  11   2   1      139.02      137.79     41.47 o
  12   2   1      356.83      304.84     85.97 o
 -12   3   1      733.26      726.80     48.56 o
 -11   3   1      279.70      245.41     47.09 o
 -10   3   1     1503.20     1471.82     54.16 o
  -9   3   1      582.60      622.57     35.38 o
  -8   3   1     1003.50      920.10     31.54 o
  -7   3   1      317.83      346.11     19.05 o
  -6   3   1     2145.75     2457.60     38.00 o
  -5   3   1      518.54      625.33     16.84 o
  -4   3   1      421.51      460.77     12.44 o
  -3   3   1     1951.51     2273.31     33.09 o
  -2   3   1     5326.46     6437.15     66.23 o
  -1   3   1    36267.93    39884.83    444.61 o
   0   3   1    35674.54    39528.72    580.23 o
   1   3   1     7368.34     8509.35    128.19 o
   2   3   1    16192.66    18378.99    222.63 o
   3   3   1     3838.16     4282.09     56.08 o
   4   3   1    12816.87    14031.88    164.50 o
   5   3   1     7719.67     8886.37    107.42 o
   6   3   1     2544.49     2803.13     41.79 o
   7   3   1       19.63       41.76     20.03 o
   8   3   1        3.59      -18.99     23.57 o
   9   3   1        3.13       92.92     28.42 o
  10   3   1      119.14      205.27     39.82 o
  11   3   1        1.69      -35.34     35.34 o
  12   3   1      337.13      398.53     44.04 o
 -12   4   1      420.72      491.84     45.75 o
 -11   4   1      172.75      231.66     37.92 o
 -10   4   1     2862.59     2893.04     70.29 o
  -9   4   1        7.70       16.98     27.46 o
  -8   4   1     3865.31     3770.45     67.57 o
  -7   4   1     3069.40     3127.15     64.41 o
  -6   4   1     1696.28     2040.67     40.95 o
  -5   4   1    19217.93    19481.19    227.74 o
  -4   4   1       66.91       57.99      7.24 o
  -3   4   1    15075.31    16030.78    162.35 o
  -2   4   1    11547.18    12971.46    160.74 o
  -1   4   1       26.39       48.29      3.73 o
   0   4   1    60540.67    65100.27    958.29 o
   1   4   1    19571.63    20715.66    308.42 o
   2   4   1     3136.93     3325.63     43.75 o
   3   4   1     2546.99     2752.20     40.57 o
   4   4   1     1442.77     1286.61     22.34 o
   5   4   1       27.17       15.39     13.14 o
   6   4   1    15729.98    16446.10    191.85 o
   7   4   1     1302.18     1303.28     35.00 o
   8   4   1     4097.84     3902.39     77.33 o
   9   4   1     1171.99     1269.22     58.46 o
  10   4   1      847.34      797.31     41.66 o
  11   4   1     2470.83     2723.02     72.68 o
 -11   5   1      264.91      232.77     38.34 o
 -10   5   1      379.66      427.97     37.70 o
  -9   5   1      582.91      581.81     36.01 o
  -8   5   1      376.91      388.43     26.13 o
  -7   5   1     1545.84     1697.44     42.19 o
  -6   5   1     1682.48     1786.74     34.34 o
  -5   5   1      115.25      121.20      9.90 o
  -4   5   1       24.34       25.39     10.18 o
  -3   5   1     6271.96     6397.34     67.13 o
  -2   5   1      573.11      596.73     11.41 o
  -1   5   1    17279.02    18566.07    222.32 o
   0   5   1     4365.42     4676.68     72.31 o
   1   5   1       42.96       49.03      6.92 o
   2   5   1    14339.21    14795.25    197.74 o
   3   5   1     1737.38     1863.30     24.53 o
   4   5   1     9515.68     9977.80    110.07 o
   5   5   1      468.82      519.89     21.45 o
   6   5   1     1754.66     1796.84     34.78 o
   7   5   1     1219.04     1220.88     37.01 o
   8   5   1      101.66       93.32     25.15 o
   9   5   1      436.18      432.68     34.00 o
  10   5   1       72.18       49.79     32.30 o
  11   5   1        5.99       18.67     36.79 o
 -11   6   1      122.46      147.95     39.37 o
 -10   6   1        2.48        7.01     32.21 o
  -9   6   1      792.37      813.26     34.19 o
  -8   6   1     1317.81     1254.43     39.89 o
  -7   6   1      124.36      146.43     20.39 o
  -6   6   1     4053.47     4228.31     69.31 o
  -5   6   1      446.03      506.17     17.38 o
  -4   6   1     7361.57     7452.25     83.70 o
  -3   6   1     1647.42     1873.87     30.30 o
  -2   6   1      837.43      870.38     17.89 o
  -1   6   1     5520.15     6044.41     75.25 o
   0   6   1      639.43      808.25     15.99 o
   1   6   1      367.49      552.86     15.72 o
   2   6   1       32.10       92.51      7.39 o
   3   6   1      137.36      159.27      7.53 o
   4   6   1       12.84       30.30     10.87 o
   5   6   1     1852.48     1778.95     31.65 o
   6   6   1      105.45      145.37     25.41 o
   7   6   1     1285.39     1273.45     38.23 o
   8   6   1     1077.73     1139.98     38.15 o
   9   6   1      418.41      417.04     34.76 o
  10   6   1      468.56      448.99     37.79 o
  11   6   1      221.34      156.54     39.19 o
 -11   7   1      242.02      322.47     41.74 o
 -10   7   1       29.22       39.78     34.20 o
  -9   7   1       60.27       50.35     27.19 o
  -8   7   1     3023.59     3050.10     60.07 o
  -7   7   1     1832.88     1789.77     48.01 o
  -6   7   1     2801.13     2691.14     51.26 o
  -5   7   1      148.07      151.02     14.40 o
  -4   7   1     1421.86     1433.00     26.16 o
  -3   7   1     3243.04     3183.77     50.01 o
  -2   7   1     3843.13     3414.80     46.24 o
  -1   7   1     1498.41     1327.46     25.06 o
   0   7   1     1245.14     1153.86     23.14 o
   1   7   1      706.21      656.73     16.83 o
   2   7   1      134.23      115.92     13.22 o
   3   7   1    10539.04    10406.92    120.63 o
   4   7   1     6799.41     6593.37     74.97 o
   5   7   1     2816.97     2755.96     44.45 o
   6   7   1      548.44      524.43     23.54 o
   7   7   1      121.60      118.61     22.95 o
   8   7   1     1749.56     1807.15     47.00 o
   9   7   1      891.69      957.60     42.22 o
  10   7   1      507.42      527.54     40.33 o
  11   7   1        2.04       -3.93     38.26 o
 -11   8   1       93.92      107.96     40.48 o
 -10   8   1      130.27      163.19     32.33 o
  -9   8   1       34.25      113.20     28.01 o
  -8   8   1        9.56       18.58     24.03 o
  -7   8   1     1461.04     1344.07     41.19 o
  -6   8   1      343.03      332.77     21.84 o
  -5   8   1      426.97      423.88     17.01 o
  -4   8   1     1203.76     1207.02     24.73 o
  -3   8   1     1588.10     1536.15     31.42 o
  -2   8   1     3133.23     3335.84     68.48 o
  -1   8   1       57.59       68.99     10.92 o
   0   8   1      354.08      400.14     15.33 o
   1   8   1      460.90      520.61     23.54 o
   2   8   1      183.21      193.57     14.61 o
   3   8   1       89.37      112.00      8.45 o
   4   8   1     1041.82     1059.01     28.14 o
   5   8   1       32.53        5.78     13.71 o
   6   8   1     2659.70     2621.08     51.46 o
   7   8   1      284.87      311.59     24.69 o
   8   8   1       37.86       21.32     25.01 o
   9   8   1      166.11      189.02     29.35 o
  10   8   1       14.41      -33.87     33.87 o
  11   8   1       30.54      145.18     88.32 o
 -10   9   1      106.42      142.05     36.96 o
  -9   9   1       26.42       70.43     33.79 o
  -8   9   1      428.35      450.35     29.66 o
  -7   9   1        5.72       30.89     22.92 o
  -6   9   1       11.05       50.61     20.33 o
  -5   9   1        5.53       34.09     16.08 o
  -4   9   1      627.18      561.55     19.86 o
  -3   9   1      679.53      646.26     57.66 o
  -2   9   1     4106.46     3993.59     80.72 o
  -1   9   1      111.73      144.76     17.66 o
   0   9   1     2377.42     2282.15     59.80 o
   1   9   1     1440.46     1360.96     31.07 o
   2   9   1      300.96      385.93     17.73 o
   3   9   1      936.94      854.44     33.75 o
   4   9   1       23.73       33.04     12.15 o
   5   9   1      910.60      909.67     26.55 o
   6   9   1     1250.33     1217.04     37.23 o
   7   9   1       41.07       27.32     22.89 o
   8   9   1      288.90      302.38     28.43 o
   9   9   1      350.77      387.77     39.46 o
  10   9   1       47.58       33.47     45.89 o
 -10  10   1        1.11        9.09     36.17 o
  -9  10   1     1314.31     1363.50     67.08 o
  -8  10   1      651.65      609.45     37.29 o
  -7  10   1       68.31       83.67     24.30 o
  -6  10   1     5042.76     4792.91     88.78 o
  -5  10   1      184.40      183.13     23.14 o
  -4  10   1     8829.85     8276.12    109.67 o
  -3  10   1      835.21      807.62     40.57 o
  -2  10   1     1210.93     1205.29     41.90 o
  -1  10   1     3528.57     3428.67     72.14 o
   0  10   1     1576.73     1462.07     42.70 o
   1  10   1     3942.34     3793.04     70.12 o
   2  10   1     1075.76     1112.01     39.93 o
   3  10   1      263.76      298.61     34.77 o
   4  10   1        0.43       18.52     19.36 o
   5  10   1     4306.13     4198.88     70.54 o
   6  10   1      145.49      107.37     31.93 o
   7  10   1     1834.47     1854.45     67.98 o
   8  10   1      271.84      309.91     33.66 o
   9  10   1      664.58      650.76     43.95 o
  10  10   1      804.62      922.63     69.70 o
  -9  11   1      148.67      120.06     36.36 o
  -8  11   1       63.46       28.95     32.10 o
  -7  11   1      383.55      411.04     38.55 o
  -6  11   1       52.06       12.68     29.68 o
  -5  11   1       14.28        4.11     20.50 o
  -4  11   1     1206.67     1175.59     34.94 o
  -3  11   1      255.32      272.91     36.40 o
  -2  11   1     2612.01     2531.59     61.51 o
  -1  11   1       50.20       48.32     29.70 o
   0  11   1     3577.43     3377.68     64.27 o
   1  11   1     4847.42     4642.48     93.12 o
   2  11   1     2779.87     2694.57     63.87 o
   3  11   1     1787.37     1842.54     73.58 o
   4  11   1     1143.96     1160.33     47.33 o
   5  11   1      481.84      474.22     25.71 o
   6  11   1      989.06      971.78     51.71 o
   7  11   1      115.84      114.15     26.31 o
   8  11   1      340.75      368.83     36.04 o
   9  11   1      100.26      113.91     49.52 o
  -9  12   1       11.99       62.80     42.58 o
  -8  12   1     2739.54     2673.45    111.67 o
  -7  12   1      194.09      220.21     38.02 o
  -6  12   1      218.19      204.18     30.25 o
  -5  12   1     2706.55     2665.57     76.91 o
  -4  12   1       52.63       71.96     25.14 o
  -3  12   1     3118.31     2974.06     72.22 o
  -2  12   1     1474.26     1303.12     47.11 o
  -1  12   1      213.95      172.47     25.29 o
   0  12   1     1442.16     1374.59     72.69 o
   1  12   1      900.33      782.08     51.61 o
   2  12   1      160.21      194.63     36.16 o
   3  12   1        2.37       -2.15     35.51 o
   4  12   1      575.48      505.48     37.30 o
   5  12   1        6.25       56.46     33.38 o
   6  12   1     1691.11     1757.26    247.49 o
   7  12   1        2.61        8.03     72.67 o
   8  12   1     1182.46     1122.68     66.31 o
   9  12   1      211.02      200.62     80.64 o
  -8  13   1      111.85      120.61     51.47 o
  -7  13   1     1500.87     1423.80     73.22 o
  -6  13   1      253.62      298.87     47.75 o
  -5  13   1        1.72       -8.21     35.46 o
  -4  13   1      214.75      223.93     34.19 o
  -3  13   1     1098.04     1211.00     62.29 o
  -2  13   1       85.95      105.69     40.09 o
  -1  13   1     3195.14     2936.42     92.67 o
   0  13   1      235.35      255.57     40.64 o
   1  13   1       89.22      120.95     39.26 o
   2  13   1     3967.50     3620.54    105.60 o
   3  13   1       27.08       15.40     71.77 o
   4  13   1     2496.42     2375.72     68.18 o
   5  13   1       26.43       34.48     34.38 o
   6  13   1      891.57      846.47     86.27 o
   7  13   1      305.34      341.28     51.52 o
   8  13   1        3.56      -11.17     57.04 o
  -7  14   1      148.80      168.94     52.93 o
  -6  14   1        2.07       84.64     41.46 o
  -5  14   1      463.74      453.58     51.93 o
  -4  14   1       51.24      138.29     37.52 o
  -3  14   1        4.12       66.67     57.42 o
  -2  14   1      194.63      189.72     42.23 o
  -1  14   1      584.70      603.38     48.89 o
   0  14   1      290.71      379.24     48.88 o
   1  14   1        2.13       74.69     42.37 o
   2  14   1        5.89      134.94    140.89 o
   3  14   1      380.01      408.30     48.29 o
   4  14   1       10.89        3.97     38.35 o
   5  14   1       88.71      282.97     84.97 o
   6  14   1      113.91      105.80     40.60 o
   7  14   1       32.06      108.10     54.05 o
  -6  15   1      191.20      218.06     46.16 o
  -5  15   1        2.77      -13.14     41.68 o
  -4  15   1        2.08       17.82     39.16 o
  -3  15   1      492.21      556.05     55.14 o
  -2  15   1      781.63      781.85    103.52 o
  -1  15   1      786.79      868.80     61.05 o
   0  15   1        7.29       29.52     42.17 o
   1  15   1       79.97       89.27     47.03 o
   2  15   1      202.66      262.74     50.00 o
   3  15   1      671.97      730.73     48.15 o
   4  15   1      615.04      741.25     49.37 o
   5  15   1      389.69      475.68     46.98 o
   6  15   1        3.87       38.13     41.65 o
  -5  16   1      246.40      306.23     48.51 o
  -4  16   1       26.07       67.46     42.35 o
  -3  16   1       32.13       30.43     42.71 o
  -2  16   1       12.20        0.57     51.29 o
  -1  16   1       41.65      111.44     49.78 o
   0  16   1      583.80      738.27     74.66 o
   1  16   1     1131.78     1227.75     71.96 o
   2  16   1      390.78      400.71     55.49 o
   3  16   1       33.51      142.02     42.53 o
   4  16   1       75.39      144.64     44.27 o
   5  16   1       89.80      148.66     47.20 o
  -4  17   1        0.53       73.40     47.43 o
  -3  17   1        0.54       20.72     50.98 o
  -2  17   1       54.51      131.30     57.03 o
  -1  17   1       92.77      148.61     54.52 o
   0  17   1      502.78      469.95     61.99 o
   1  17   1       57.61      113.29     56.43 o
   2  17   1      257.40      310.15     57.44 o
   3  17   1      153.20      165.99     46.03 o
   4  17   1      390.77      470.72    110.50 o
   0  18   1       81.06      115.87     60.33 o
 -12   0   2     1028.19      941.40     69.01 o
 -11   0   2      433.86      399.42     55.32 o
 -10   0   2     5057.71     4843.05    784.88 o
  -9   0   2       45.24       48.57     44.85 o
  -8   0   2    12953.29    13157.93    408.29 o
  -7   0   2       41.55       49.69     17.75 o
  -6   0   2      185.88      231.61     24.99 o
  -5   0   2    26528.62    30018.43    519.01 o
  -4   0   2     6913.63     7777.12    139.15 o
  -3   0   2    10589.14    11735.36    232.59 o
  -2   0   2     1396.56     1486.10     26.00 o
  -1   0   2     8691.74    10290.56    147.28 o
   1   0   2      894.28     1332.30     47.58 o
   2   0   2     1463.32     1750.98     96.60 o
   3   0   2    37221.38    43634.32    941.13 o
   4   0   2     3756.49     4319.63    102.28 o
   5   0   2     5506.36     6369.69    148.84 o
   6   0   2    11846.23    12784.92    235.23 o
   7   0   2      584.51      542.92     45.59 o
   8   0   2     3911.36     3890.04    108.74 o
   9   0   2       62.75      109.53     39.93 o
  10   0   2      538.82      417.69     51.08 o
  11   0   2      253.46      252.05     53.02 o
  12   0   2      998.06     1219.21     76.00 o
 -12   1   2       22.79       87.43     40.65 o
 -11   1   2       32.16       60.10     35.91 o
 -10   1   2        9.05      -15.46     42.81 o
  -9   1   2      463.16      511.84     39.03 o
  -8   1   2     4933.74     5141.62     95.22 o
  -7   1   2      189.74      199.84     22.20 o
  -6   1   2     9873.11    10820.92    130.60 o
  -5   1   2      954.17     1050.99     24.00 o
  -4   1   2     3424.92     3756.63     47.99 o
  -3   1   2     3319.44     3530.28     44.05 o
  -2   1   2    36635.77    43971.32    445.00 o
  -1   1   2     3449.60     4372.15     42.49 o
   0   1   2      196.07      243.78      7.54 o
   1   1   2     5151.27     5263.63     95.49 o
   2   1   2    12257.52    14547.63    279.61 o
   3   1   2      939.29      863.22     20.60 o
   4   1   2      708.53      793.40     23.09 o
   5   1   2     1038.36     1006.58     29.62 o
   6   1   2      663.44      737.79     22.30 o
   7   1   2     2741.45     2794.36     59.00 o
   8   1   2      750.80      819.35     34.11 o
   9   1   2      251.37      248.80     30.00 o
  10   1   2     1699.20     1758.56     56.85 o
  11   1   2      703.48      723.01     56.75 o
  12   1   2      317.13      324.11     42.55 o
 -12   2   2      221.80      310.08     43.02 o
 -11   2   2      449.22      533.48     41.03 o
 -10   2   2      381.18      386.16     39.20 o
  -9   2   2     2894.15     3015.63    110.79 o
  -8   2   2      240.10      277.91     30.24 o
  -7   2   2       97.46      121.76     16.23 o
  -6   2   2     3326.52     3522.14     48.97 o
  -5   2   2       43.40       84.23      9.85 o
  -4   2   2     1907.87     1971.24     30.78 o
  -3   2   2     9176.90    10126.54    129.25 o
  -2   2   2     2560.64     3182.37     32.74 o
  -1   2   2      475.48      400.21      7.37 o
   0   2   2    18595.10    20405.30    270.22 o
   1   2   2      262.56      345.86     11.85 o
   2   2   2    15653.16    17133.13    227.03 o
   3   2   2     4543.47     5304.82     91.21 o
   4   2   2     8028.47     9188.10    142.40 o
   5   2   2     3764.31     3732.09    115.21 o
   6   2   2      107.69       89.28     12.32 o
   7   2   2     4908.08     5193.22    104.89 o
   8   2   2      416.55      427.44     47.70 o
   9   2   2      271.54      261.88     30.87 o
  10   2   2      604.83      658.26     67.59 o
  11   2   2      246.59      247.09     37.77 o
  12   2   2       13.04       24.76     39.38 o
 -12   3   2       98.21      202.21     41.66 o
 -11   3   2       91.98       52.48     35.11 o
 -10   3   2      114.47      154.56     33.48 o
  -9   3   2      121.15      105.69     32.48 o
  -8   3   2     1702.01     1691.54     42.75 o
  -7   3   2     2346.88     2318.67     74.25 o
  -6   3   2       25.55       29.37     12.08 o
  -5   3   2     5319.46     5526.24     69.55 o
  -4   3   2     3895.28     4405.79     55.76 o
  -3   3   2     1075.51     1161.30     18.64 o
  -2   3   2    38104.72    43185.75    436.84 o
  -1   3   2      277.99      332.69     11.24 o
   0   3   2    30370.88    33555.74    493.00 o
   1   3   2       63.03       48.14      7.29 o
   2   3   2       23.68       15.16      7.35 o
   3   3   2     8227.92     8593.91    107.96 o
   4   3   2     8208.13     8513.06    108.23 o
   5   3   2     5813.81     6326.22     92.90 o
   6   3   2      459.53      428.47     22.76 o
   7   3   2     2520.28     2429.68     54.86 o
   8   3   2      739.42      789.09     33.93 o
   9   3   2     2459.91     2631.79     63.79 o
  10   3   2      149.86      146.64     33.20 o
  11   3   2      478.36      352.15     39.60 o
  12   3   2      223.99      221.71     43.47 o
 -12   4   2       86.49      108.35     41.69 o
 -11   4   2       34.63       47.88     58.38 o
 -10   4   2      194.66      271.04     34.39 o
  -9   4   2       53.70       59.40     24.92 o
  -8   4   2       23.35       24.99     21.75 o
  -7   4   2      654.76      649.77     23.00 o
  -6   4   2       52.95       28.34     12.31 o
  -5   4   2        4.25       -3.14      9.98 o
  -4   4   2      236.78      262.68     10.56 o
  -3   4   2     1384.04     1376.85     19.95 o
  -2   4   2     2568.59     2796.59     39.74 o
  -1   4   2      471.62      484.64     10.45 o
   0   4   2     1937.31     2133.41     39.52 o
   1   4   2       20.88       49.95      9.91 o
   2   4   2     1617.27     1757.13     25.63 o
   3   4   2     1260.09     1480.97     24.09 o
   4   4   2       95.17      144.84     10.63 o
   5   4   2      147.53      189.65     13.55 o
   6   4   2      257.93      293.69     15.03 o
   7   4   2      162.26      203.46     22.32 o
   8   4   2      303.89      347.76     28.75 o
   9   4   2        1.70       11.75     27.72 o
  10   4   2      102.80       60.69     32.55 o
  11   4   2       72.54       -9.80     86.10 o
 -12   5   2      150.00      150.42     62.67 o
 -11   5   2      289.44      342.58     40.07 o
 -10   5   2      296.01      306.20     36.41 o
  -9   5   2      485.00      506.22     30.58 o
  -8   5   2       16.21       36.04     27.28 o
  -7   5   2     4548.18     4481.62     73.54 o
  -6   5   2       20.48       53.48     12.56 o
  -5   5   2     2325.03     2357.76     32.31 o
  -4   5   2     1095.15     1131.06     17.84 o
  -3   5   2      840.36      923.08     16.82 o
  -2   5   2    33097.22    35061.64    423.46 o
  -1   5   2     4751.30     4849.45     67.33 o
   0   5   2     3661.02     3464.54     54.75 o
   1   5   2     1200.16     1217.22     23.40 o
   2   5   2      276.99      313.31     12.70 o
   3   5   2     3409.13     3226.44     44.40 o
   4   5   2     4383.71     4422.74     52.24 o
   5   5   2      736.33      751.87     19.23 o
   6   5   2      931.14      945.06     26.97 o
   7   5   2      897.03      914.92     33.35 o
   8   5   2        1.59      -24.56     28.53 o
   9   5   2      901.45      997.70     54.13 o
  10   5   2       66.54       85.73     33.55 o
  11   5   2      308.44      300.66     52.78 o
 -11   6   2      893.64      921.53     48.43 o
 -10   6   2       42.60        3.71     37.94 o
  -9   6   2     3675.82     3651.12     96.71 o
  -8   6   2      163.65      160.59     24.15 o
  -7   6   2       17.00      -10.59     25.82 o
  -6   6   2     2313.75     2216.68     44.31 o
  -5   6   2      100.97       93.77     16.96 o
  -4   6   2     4171.91     4133.42     50.48 o
  -3   6   2     2767.51     2794.37     38.07 o
  -2   6   2       85.37      132.62     11.66 o
  -1   6   2       62.14      121.05     19.73 o
   0   6   2    22852.15    22980.36    391.56 o
   1   6   2     4125.48     4265.50     66.87 o
   2   6   2    18441.74    18588.32    248.11 o
   3   6   2      973.49      972.43     16.89 o
   4   6   2     3740.96     4020.91     45.70 o
   5   6   2     8549.51     8544.81    102.80 o
   6   6   2       46.10       50.71     23.38 o
   7   6   2     3807.07     3779.50     81.74 o
   8   6   2        3.37       23.33     26.43 o
   9   6   2      199.25      173.39     31.56 o
  10   6   2      353.73      319.66     36.93 o
  11   6   2       87.01       84.11     37.45 o
 -11   7   2      146.02      152.54     40.16 o
 -10   7   2        2.89       -5.76     29.73 o
  -9   7   2      789.67      747.30     39.50 o
  -8   7   2      522.00      545.59     28.95 o
  -7   7   2       89.78       77.70     20.71 o
  -6   7   2     4257.60     4298.52     80.11 o
  -5   7   2     1026.26      970.00     29.50 o
  -4   7   2     8910.77     9147.08    110.21 o
  -3   7   2     5904.85     5878.38     84.66 o
  -2   7   2     4856.38     4933.22     64.67 o
  -1   7   2     1171.46     1091.43     21.94 o
   0   7   2    15226.43    16338.45    199.32 o
   1   7   2     2049.33     1953.65     31.93 o
   2   7   2     2359.31     2337.80     37.33 o
   3   7   2     1090.52     1170.35     21.96 o
   4   7   2      362.60      368.04     13.78 o
   5   7   2       18.23       -0.46     15.92 o
   6   7   2      394.62      341.00     21.22 o
   7   7   2     1492.60     1403.38     58.16 o
   8   7   2     1073.87     1016.28     34.92 o
   9   7   2     1153.24     1021.95     52.87 o
  10   7   2      565.56      599.25     41.28 o
  11   7   2      612.34      641.79     54.91 o
 -11   8   2      339.30      352.75     50.03 o
 -10   8   2     1620.12     1813.02     55.81 o
  -9   8   2        3.00      -27.21     27.21 o
  -8   8   2     2747.58     2729.12     58.45 o
  -7   8   2      578.43      622.03     28.31 o
  -6   8   2        8.99       15.06     18.48 o
  -5   8   2     1520.75     1457.22     28.88 o
  -4   8   2     3853.38     3598.72     52.82 o
  -3   8   2     3889.90     3600.77     56.82 o
  -2   8   2     3439.24     3451.03     70.04 o
  -1   8   2     1937.45     1952.52     33.44 o
   0   8   2       89.02       81.37      9.05 o
   1   8   2    17555.29    16980.26    250.61 o
   2   8   2      505.04      563.70     18.74 o
   3   8   2     1257.27     1165.39     24.54 o
   4   8   2     5077.53     4894.63     63.18 o
   5   8   2      440.54      473.28     18.19 o
   6   8   2     5763.10     5676.43    113.34 o
   7   8   2        4.61        7.31     28.67 o
   8   8   2     1569.68     1592.31     45.59 o
   9   8   2       11.16       23.83     30.94 o
  10   8   2        7.16      -29.33     34.12 o
 -10   9   2       21.10       10.10     35.99 o
  -9   9   2       41.33       33.65     32.81 o
  -8   9   2      749.52      735.87     33.05 o
  -7   9   2        0.50      -19.10     22.31 o
  -6   9   2     6743.92     6416.13    111.76 o
  -5   9   2      295.40      273.66     20.74 o
  -4   9   2     3653.07     3392.54     51.43 o
  -3   9   2     6084.36     5985.32    104.65 o
  -2   9   2       90.57      122.23     18.91 o
  -1   9   2     8248.92     7973.01    123.72 o
   0   9   2        9.62      -10.98     10.98 o
   1   9   2      406.26      391.41     16.20 o
   2   9   2     2150.81     2030.15     55.64 o
   3   9   2       43.01       70.67     16.92 o
   4   9   2     1095.89     1084.18     28.41 o
   5   9   2     1672.66     1601.35     35.60 o
   6   9   2      100.04       92.41     20.51 o
   7   9   2      147.66      141.67     23.86 o
   8   9   2      269.95      285.65     28.36 o
   9   9   2        2.41      -32.16     32.16 o
  10   9   2      875.66      980.19     77.25 o
 -10  10   2       97.14       75.63     38.21 o
  -9  10   2      455.93      504.86     38.91 o
  -8  10   2      167.84      206.93     32.43 o
  -7  10   2      320.47      349.11     31.35 o
  -6  10   2       21.78       65.23     34.01 o
  -5  10   2      423.43      407.70     23.74 o
  -4  10   2       44.56       81.66     17.32 o
  -3  10   2        1.88       43.20     30.39 o
  -2  10   2      187.13      207.22     25.17 o
  -1  10   2      619.03      628.56     27.76 o
   0  10   2     1637.96     1479.08     38.45 o
   1  10   2      391.07      415.36     15.60 o
   2  10   2     3278.63     3036.27     79.36 o
   3  10   2      220.11      199.25     24.38 o
   4  10   2     1161.98     1187.86     37.56 o
   5  10   2     3281.52     3065.06     52.13 o
   6  10   2      620.24      622.97     28.32 o
   7  10   2       16.52       41.02     24.44 o
   8  10   2     1032.80     1029.02     79.92 o
   9  10   2       51.76       93.88     41.53 o
  10  10   2       75.94       71.71     59.11 o
  -9  11   2        2.74       39.09     34.92 o
  -8  11   2      754.37      798.94     60.52 o
  -7  11   2     1413.95     1441.52     74.39 o
  -6  11   2      468.66      462.28     51.38 o
  -5  11   2      156.31      196.56     26.80 o
  -4  11   2       79.91      130.23     23.97 o
  -3  11   2      483.05      550.05     30.62 o
  -2  11   2     2252.78     1980.01     54.42 o
  -1  11   2     2805.44     2468.72     60.53 o
   0  11   2     2483.35     2356.54     80.77 o
   1  11   2      171.78      185.14     34.34 o
   2  11   2      531.53      472.83     39.14 o
   3  11   2     2576.24     2401.57    137.47 o
   4  11   2     2019.71     2085.94     93.01 o
   5  11   2      550.26      526.39     26.31 o
   6  11   2       36.25       23.58     25.64 o
   7  11   2       18.92       45.22     25.73 o
   8  11   2        3.84        8.32     31.59 o
   9  11   2      422.81      526.79     61.01 o
  -9  12   2      184.69      161.31     43.88 o
  -8  12   2      534.39      532.15     47.23 o
  -7  12   2      148.29      169.62     37.68 o
  -6  12   2      112.21       89.57     29.25 o
  -5  12   2       31.02       53.40     26.39 o
  -4  12   2     1007.32     1065.48     44.22 o
  -3  12   2       68.75      124.18     31.06 o
  -2  12   2       25.11       78.44     34.40 o
  -1  12   2      896.87      864.95     42.31 o
   0  12   2      154.00      205.18     51.40 o
   1  12   2     1410.91     1646.75     83.02 o
   2  12   2     1704.25     1529.79    113.50 o
   3  12   2      280.04      405.11     92.92 o
   4  12   2        3.37       30.00     30.46 o
   5  12   2       12.22       -9.86     26.10 o
   6  12   2      419.03      441.94     61.76 o
   7  12   2       34.94        5.78     42.26 o
   8  12   2       60.68        6.03     64.10 o
   9  12   2        0.45       92.45     52.22 o
  -8  13   2      100.37       79.13     51.15 o
  -7  13   2       94.86      157.94     52.24 o
  -6  13   2      208.01      250.27     41.64 o
  -5  13   2      182.21      137.53     36.77 o
  -4  13   2      423.84      421.39     39.30 o
  -3  13   2       37.83       82.38     39.58 o
  -2  13   2     1789.16     1645.44     69.28 o
  -1  13   2      122.66      209.74     40.31 o
   0  13   2       98.62      186.01     40.69 o
   1  13   2      814.83      810.98     50.32 o
   2  13   2       22.67       96.61     37.57 o
   3  13   2      188.15      230.40     72.44 o
   4  13   2       15.50       -1.60     33.05 o
   5  13   2       77.81      223.45     96.01 o
   6  13   2       35.77      120.56     44.10 o
   7  13   2       50.30       70.19     48.36 o
   8  13   2       20.11      -24.85     73.45 o
  -7  14   2      183.65      137.73     52.95 o
  -6  14   2      215.39      169.01     43.45 o
  -5  14   2      452.89      474.55     45.71 o
  -4  14   2     2946.99     2947.81     97.15 o
  -3  14   2     1502.53     1461.84    111.12 o
  -2  14   2       56.27        7.27     42.81 o
  -1  14   2       41.26       61.56     50.70 o
   0  14   2     2230.40     2262.68     85.04 o
   1  14   2      145.01      185.25     44.45 o
   2  14   2     3781.10     3653.25    158.02 o
   3  14   2       27.43       10.06     65.60 o
   4  14   2      775.68      775.40     46.14 o
   5  14   2     2038.10     2056.63     69.07 o
   6  14   2        2.31       21.00     53.67 o
   7  14   2     1396.24     1379.78    105.68 o
  -6  15   2       33.49       70.37     43.35 o
  -5  15   2      248.12      331.98     46.83 o
  -4  15   2     1411.74     1290.78     86.98 o
  -3  15   2       16.83      109.12     50.60 o
  -2  15   2     1894.89     2043.25     80.79 o
  -1  15   2       48.84       45.60     68.67 o
   0  15   2      932.67      900.93     61.17 o
   1  15   2      194.12      248.21     49.46 o
   2  15   2       20.36       40.47     66.32 o
   3  15   2      648.19      619.01     46.22 o
   4  15   2       24.76      107.03     41.56 o
   5  15   2        5.53       19.49     40.93 o
   6  15   2       98.48      201.11     73.72 o
  -5  16   2      170.83      232.74     48.37 o
  -4  16   2       90.52       17.99     43.77 o
  -3  16   2      106.71      161.87     42.82 o
  -2  16   2      110.91      181.26     51.72 o
  -1  16   2      155.14      167.77     50.61 o
   0  16   2       47.40       63.30     46.84 o
   1  16   2      479.05      561.03    128.73 o
   2  16   2      118.51       87.84     51.79 o
   3  16   2      867.93      875.70     53.19 o
   4  16   2      540.86      560.72     50.66 o
   5  16   2      264.66      233.28     57.32 o
  -4  17   2       92.76      111.38     48.77 o
  -3  17   2     1190.16     1325.10     63.68 o
  -2  17   2        3.17      -39.34     54.94 o
  -1  17   2      563.98      730.61    113.55 o
   0  17   2       37.58       46.74     70.61 o
   1  17   2      449.85      527.21     62.49 o
   2  17   2      334.49      312.36     60.16 o
   3  17   2       85.42       93.64     56.68 o
   0  18   2        0.74      -14.11     58.13 o
 -12   1   3      908.93      942.59     50.79 o
 -11   1   3      115.66      131.59     52.86 o
 -10   1   3     1209.63     1228.67     47.34 o
  -9   1   3        9.77      -26.27     26.27 o
  -8   1   3       75.33       80.30     25.63 o
  -7   1   3     5862.13     6056.36     84.74 o
  -6   1   3      892.34      838.09     24.50 o
  -5   1   3    14143.69    15149.83    165.56 o
  -4   1   3       88.53       65.15      6.85 o
  -3   1   3    18579.80    21792.45    219.44 o
  -2   1   3    30585.05    35702.09    336.39 o
  -1   1   3       75.86       93.48      3.43 o
   0   1   3     3048.38     3542.23     54.14 o
   1   1   3    30703.69    34287.46    626.52 o
   2   1   3     2090.12     2285.69     48.00 o
   3   1   3       25.87       13.56      7.57 o
   4   1   3     7904.83     8010.66    127.97 o
   5   1   3     1159.21     1211.11     31.66 o
   6   1   3     4845.39     4744.17     83.19 o
   7   1   3      549.03      576.16     31.06 o
   8   1   3      117.11      108.93     24.45 o
   9   1   3     2563.46     2629.06     68.04 o
  10   1   3      288.26      330.01     34.68 o
  11   1   3      457.92      528.26     41.26 o
  12   1   3       18.65      -18.54     56.53 o
 -12   2   3      136.96      144.18     41.70 o
 -11   2   3      252.27      330.61     46.10 o
 -10   2   3      155.02      137.90     40.52 o
  -9   2   3       42.63       86.85     28.54 o
  -8   2   3     1460.64     1513.13     50.24 o
  -7   2   3       45.87       65.83     15.91 o
  -6   2   3       42.02       75.47     17.53 o
  -5   2   3      759.31      737.63     18.89 o
  -4   2   3      145.32      159.24     12.13 o
  -3   2   3    25720.12    28527.19    273.19 o
  -2   2   3        6.08       25.98      4.52 o
  -1   2   3     2858.43     2897.42     36.92 o
   0   2   3      830.86     1145.09     29.30 o
   1   2   3     6872.17     7294.13    103.63 o
   2   2   3    24778.62    28041.91    369.62 o
   3   2   3     2084.06     2373.23     49.22 o
   4   2   3      345.21      410.88     26.11 o
   5   2   3       24.91       12.36     13.22 o
   6   2   3     1846.66     1900.56     43.94 o
   7   2   3     1190.01     1254.37     39.94 o
   8   2   3      889.49      970.14     37.29 o
   9   2   3       29.05        6.80     26.38 o
  10   2   3      697.81      698.02     50.96 o
  11   2   3      148.39      226.43     37.67 o
  12   2   3       73.00       31.01     63.70 o
 -12   3   3     1149.96     1115.85     53.42 o
 -11   3   3      570.17      626.22     50.54 o
 -10   3   3     1954.81     1822.61     81.65 o
  -9   3   3     2571.99     2599.90     55.81 o
  -8   3   3     3019.12     3101.55     59.20 o
  -7   3   3     1578.57     1563.63     56.60 o
  -6   3   3     4241.26     4346.96     58.23 o
  -5   3   3     1457.48     1618.57     30.28 o
  -4   3   3     6441.68     7298.67     88.18 o
  -3   3   3     1799.20     1811.77     20.95 o
  -2   3   3        6.37        5.96      3.59 o
  -1   3   3     7706.77     8232.80     88.49 o
   0   3   3     7453.13     8184.03    122.04 o
   1   3   3      773.66      866.97     17.28 o
   2   3   3     1606.82     1491.41     22.08 o
   3   3   3     7764.16     8363.85    105.41 o
   4   3   3     8064.12     8936.37    113.10 o
   5   3   3     5329.07     5333.33     86.73 o
   6   3   3      702.13      702.21     26.47 o
   7   3   3     6359.73     6386.07    125.49 o
   8   3   3     3451.37     3401.20     80.15 o
   9   3   3      523.49      489.97     36.55 o
  10   3   3      742.16      700.33     45.45 o
  11   3   3      682.03      641.33     48.68 o
 -12   4   3       84.86      123.08     41.95 o
 -11   4   3      116.54      137.46     44.81 o
 -10   4   3     1389.06     1316.84     50.65 o
  -9   4   3     1272.50     1353.82     45.06 o
  -8   4   3      431.78      421.98     25.80 o
  -7   4   3     2986.58     3015.73     67.13 o
  -6   4   3     1243.23     1360.21     27.48 o
  -5   4   3      137.40      128.19     10.92 o
  -4   4   3    36377.91    39343.00    453.02 o
  -3   4   3        7.50       25.28      5.19 o
  -2   4   3    17287.97    17877.20    179.47 o
  -1   4   3     8279.17     8655.16     99.40 o
   0   4   3     4814.84     5343.71     81.23 o
   1   4   3    27023.59    28450.84    422.55 o
   2   4   3       45.13       20.57      6.42 o
   3   4   3    15184.29    15961.55    197.37 o
   4   4   3     1254.85     1415.96     26.01 o
   5   4   3       85.96      127.39     16.51 o
   6   4   3      228.98      196.63     15.25 o
   7   4   3     2578.57     2419.10     61.61 o
   8   4   3     1346.88     1350.09     41.81 o
   9   4   3     1011.79     1115.35     42.57 o
  10   4   3     1250.09     1259.59     56.86 o
  11   4   3       17.87      -36.53     36.53 o
 -12   5   3      165.98      247.69     43.56 o
 -11   5   3     1167.25     1155.88     50.49 o
 -10   5   3      287.57      285.16     31.18 o
  -9   5   3      816.68      823.08     33.95 o
  -8   5   3     4938.85     4893.04     81.37 o
  -7   5   3       17.17       30.79     18.23 o
  -6   5   3     8615.85     8490.69    123.84 o
  -5   5   3        5.95        9.07      8.49 o
  -4   5   3     1087.22     1102.85     25.07 o
  -3   5   3     2194.38     2194.27     26.87 o
  -2   5   3       38.06       43.80      5.31 o
  -1   5   3     3437.59     3771.82     45.36 o
   0   5   3     3710.27     3702.50     52.35 o
   1   5   3      447.88      453.31     14.98 o
   2   5   3      677.72      680.51     15.31 o
   3   5   3     8484.74     8378.07    104.92 o
   4   5   3     1653.00     1793.54     30.51 o
   5   5   3     6154.93     6100.43     81.70 o
   6   5   3       78.87       96.09     14.59 o
   7   5   3     2593.66     2646.55     58.08 o
   8   5   3      602.71      666.50     33.08 o
   9   5   3      254.15      242.83     47.12 o
  10   5   3      855.73      784.97     42.07 o
  11   5   3        2.66       14.59     36.91 o
 -11   6   3      159.58      170.10     38.73 o
 -10   6   3       63.99       45.64     28.98 o
  -9   6   3      362.91      373.72     32.18 o
  -8   6   3       31.13       60.43     23.38 o
  -7   6   3       17.08       13.03     19.34 o
  -6   6   3     1021.91     1098.41     32.09 o
  -5   6   3     1315.16     1281.63     28.00 o
  -4   6   3       62.35       67.82      9.35 o
  -3   6   3     6850.32     6871.90     81.85 o
  -2   6   3     3089.17     3186.82     47.12 o
  -1   6   3    16989.90    17605.75    199.61 o
   0   6   3     4031.31     3945.65     56.40 o
   1   6   3      301.55      359.14     12.09 o
   2   6   3     7995.28     8142.95    111.59 o
   3   6   3       76.15      128.03     15.39 o
   4   6   3      403.47      433.65     17.14 o
   5   6   3     1986.50     1993.87     32.81 o
   6   6   3      892.49      869.76     28.49 o
   7   6   3        4.78       28.15     19.76 o
   8   6   3       89.51      120.12     29.73 o
   9   6   3      104.62       89.99     30.58 o
  10   6   3      156.57      216.47     36.60 o
  11   6   3      675.86      747.02     55.87 o
 -11   7   3      206.00      138.93     45.15 o
 -10   7   3      518.59      574.10     36.05 o
  -9   7   3      107.56       42.36     34.98 o
  -8   7   3      836.50      763.96     31.75 o
  -7   7   3      556.43      551.73     26.11 o
  -6   7   3       21.93       58.74     17.90 o
  -5   7   3     1394.70     1330.47     26.96 o
  -4   7   3     1251.99     1285.25     25.14 o
  -3   7   3       22.82       27.50      9.38 o
  -2   7   3     5079.07     4958.14     65.04 o
  -1   7   3    12825.83    13117.26    176.06 o
   0   7   3    13332.54    13710.24    167.89 o
   1   7   3     4764.58     4647.76     73.28 o
   2   7   3      254.50      222.23     12.96 o
   3   7   3     3842.24     3683.39     50.96 o
   4   7   3     4208.55     3997.31     48.53 o
   5   7   3      877.03      849.91     24.38 o
   6   7   3     2586.34     2578.30     65.46 o
   7   7   3       75.94       53.80     21.05 o
   8   7   3      286.17      284.62     29.81 o
   9   7   3      857.24      854.35     41.23 o
  10   7   3      308.88      316.36     53.22 o
  11   7   3      608.97      657.83     55.01 o
 -11   8   3       38.23       24.00     46.17 o
 -10   8   3        9.60       -2.59     38.90 o
  -9   8   3      240.57      270.39     30.30 o
  -8   8   3      126.04      105.53     25.49 o
  -7   8   3       89.16      109.61     22.33 o
  -6   8   3      255.32      260.87     21.42 o
  -5   8   3      187.71      208.02     17.16 o
  -4   8   3     1037.27     1103.71     25.93 o
  -3   8   3      127.98      136.91     12.84 o
  -2   8   3     4151.88     4118.90     80.57 o
  -1   8   3      622.23      636.21     17.83 o
   0   8   3      101.48       93.90      8.20 o
   1   8   3      385.54      477.15     29.91 o
   2   8   3     1154.89     1165.52     42.25 o
   3   8   3      279.16      281.15     12.79 o
   4   8   3      150.09      112.05     14.16 o
   5   8   3     1057.12      967.35     24.99 o
   6   8   3        2.92        1.42     18.79 o
   7   8   3      175.56      195.85     30.36 o
   8   8   3        4.50      -21.67     28.09 o
   9   8   3        5.32      -26.92     31.57 o
  10   8   3       16.91       36.85     43.47 o
 -10   9   3      325.14      373.43     39.54 o
  -9   9   3       52.28       61.35     33.13 o
  -8   9   3      393.18      328.27     32.13 o
  -7   9   3      130.97      153.47     23.64 o
  -6   9   3      866.70      904.55     30.69 o
  -5   9   3     1864.82     1851.10     58.63 o
  -4   9   3        4.93       21.09     12.77 o
  -3   9   3       69.69       61.55     16.35 o
  -2   9   3       77.87       24.44     14.48 o
  -1   9   3     2723.68     2598.54     50.00 o
   0   9   3      215.23      206.35     11.43 o
   1   9   3     2643.63     2397.92     64.15 o
   2   9   3       33.38       43.89     12.11 o
   3   9   3     1598.01     1413.33     55.89 o
   4   9   3     7227.96     6890.35    117.04 o
   5   9   3       67.92       80.44     18.32 o
   6   9   3       56.99      106.12     21.03 o
   7   9   3       10.61       33.01     23.00 o
   8   9   3       33.20       43.84     26.19 o
   9   9   3      202.92      206.39     35.14 o
  10   9   3       64.15       43.68     44.73 o
 -10  10   3      384.06      443.41     41.59 o
  -9  10   3     1037.44     1122.49     57.54 o
  -8  10   3     1437.27     1487.74     53.37 o
  -7  10   3       77.68       80.18     31.53 o
  -6  10   3      726.39      788.93     52.87 o
  -5  10   3     1617.65     1597.49     40.32 o
  -4  10   3       91.24       90.82     18.37 o
  -3  10   3     8274.94     7429.27    138.91 o
  -2  10   3       49.23       74.35     22.48 o
  -1  10   3     1152.74     1119.28     41.79 o
   0  10   3     7833.90     7451.94    137.79 o
   1  10   3      490.32      440.54     17.47 o
   2  10   3    14878.64    13961.19    245.19 o
   3  10   3      629.57      564.11     24.31 o
   4  10   3     1400.44     1447.49     40.44 o
   5  10   3      400.76      424.55     25.92 o
   6  10   3      175.21      185.90     23.67 o
   7  10   3     1126.42     1021.23     35.31 o
   8  10   3     1106.87     1099.53     49.56 o
   9  10   3       65.18       64.30     39.94 o
  10  10   3      123.27      217.87     60.67 o
 -10  11   3      762.21      718.96     88.13 o
  -9  11   3       71.60       43.79     41.13 o
  -8  11   3      681.04      691.74     45.54 o
  -7  11   3     1315.05     1302.85     74.35 o
  -6  11   3      352.48      420.73     35.81 o
  -5  11   3      588.93      559.15     36.70 o
  -4  11   3      828.77      747.27     32.11 o
  -3  11   3       99.58       72.65     27.37 o
  -2  11   3      391.19      432.66     27.86 o
  -1  11   3      391.90      480.04     27.85 o
   0  11   3       12.07       45.52     19.16 o
   1  11   3      127.15      163.24     32.61 o
   2  11   3      247.68      251.02     33.91 o
   3  11   3      663.47      665.04     35.08 o
   4  11   3     2530.84     2477.29     65.83 o
   5  11   3       21.42       88.80     29.98 o
   6  11   3     3455.29     3352.47     72.63 o
   7  11   3      458.39      498.11     51.73 o
   8  11   3      284.23      308.87     43.21 o
   9  11   3      281.77      261.75     57.08 o
  -9  12   3       50.87       -2.96     42.28 o
  -8  12   3       22.51      -28.34     38.91 o
  -7  12   3       12.33       38.64     35.33 o
  -6  12   3      597.11      557.73     35.64 o
  -5  12   3       35.15        8.73     26.51 o
  -4  12   3     3873.92     3823.24     77.64 o
  -3  12   3      117.96      106.40     26.70 o
  -2  12   3     2352.72     2345.55     62.36 o
  -1  12   3      736.73      704.57     34.02 o
   0  12   3     3430.15     3154.71     73.67 o
   1  12   3     2735.99     2812.84     86.35 o
   2  12   3       12.04       28.21     32.54 o
   3  12   3     1674.17     1667.18     56.77 o
   4  12   3      449.96      403.58     35.19 o
   5  12   3        0.24        6.55     26.33 o
   6  12   3      308.94      381.65     75.01 o
   7  12   3      441.14      481.96     52.09 o
   8  12   3       71.14       64.70     59.33 o
  -8  13   3      673.12      674.62     49.25 o
  -7  13   3       53.58       13.70     37.22 o
  -6  13   3     2537.92     2493.94    102.26 o
  -5  13   3       44.44       48.18     30.67 o
  -4  13   3     1874.68     1940.24    113.74 o
  -3  13   3     1391.55     1308.91     53.24 o
  -2  13   3      436.95      500.16     32.86 o
  -1  13   3      772.63      834.26     38.37 o
   0  13   3     2152.51     2064.47     93.90 o
   1  13   3      239.12      308.84     40.47 o
   2  13   3      304.80      281.98     40.97 o
   3  13   3     1672.68     1536.91     58.16 o
   4  13   3      146.61      170.50     35.22 o
   5  13   3     2685.96     2587.04     72.42 o
   6  13   3      104.73       28.33     45.37 o
   7  13   3      184.50       99.26     65.98 o
   8  13   3      991.02      846.94     88.29 o
  -7  14   3        1.03      -12.77     50.45 o
  -6  14   3       75.65      140.60     43.42 o
  -5  14   3       15.27        6.21     39.82 o
  -4  14   3      688.44      858.65     49.70 o
  -3  14   3       29.79       92.61     48.97 o
  -2  14   3      527.81      524.40     52.04 o
  -1  14   3       50.66       50.79     41.76 o
   0  14   3      339.56      377.51     48.43 o
   1  14   3      562.68      577.00    126.92 o
   2  14   3      143.95      196.17     61.64 o
   3  14   3       49.86      113.99     34.49 o
   4  14   3       15.07       47.79     37.26 o
   5  14   3       42.91      105.19     37.96 o
   6  14   3       97.94       96.62     73.95 o
   7  14   3       45.85       73.42     74.09 o
  -7  15   3      819.25      864.16     70.47 o
  -6  15   3      418.82      497.80     67.77 o
  -5  15   3      276.23      303.77     45.32 o
  -4  15   3       29.82      138.81     42.19 o
  -3  15   3        9.66       30.70     46.18 o
  -2  15   3      476.12      561.75     73.96 o
  -1  15   3      407.81      458.84     52.13 o
   0  15   3      293.99      328.55     50.76 o
   1  15   3      144.03      243.12     89.80 o
   2  15   3       59.63       26.38     45.79 o
   3  15   3       91.61      105.70     38.83 o
   4  15   3      838.33      930.31     50.29 o
   5  15   3      320.62      358.29     94.38 o
   6  15   3      128.49      190.13     80.75 o
  -5  16   3        1.56        5.18     46.55 o
  -4  16   3       84.31      167.23     46.23 o
  -3  16   3      125.54      243.14     91.70 o
  -2  16   3      221.26      231.71     54.12 o
  -1  16   3       38.71       82.91     49.27 o
   0  16   3       82.30       20.43     81.34 o
   1  16   3       80.09      117.17     51.74 o
   2  16   3       14.46       75.90     53.06 o
   3  16   3      104.04       94.18     46.16 o
   4  16   3      322.38      336.09     45.43 o
   5  16   3        2.76      -75.05     75.05 o
  -4  17   3      124.68      136.30     48.68 o
  -3  17   3        5.15      132.57     47.37 o
  -2  17   3       17.82       80.73     64.04 o
  -1  17   3      121.25      194.90     55.49 o
   0  17   3        0.72        2.72     51.41 o
   1  17   3       27.28        3.15     54.87 o
   2  17   3      170.04      241.68     77.20 o
   3  17   3      159.21      158.78     47.13 o
 -12   0   4      527.39      450.19     63.89 o
 -11   0   4      196.77      135.78     52.53 o
 -10   0   4      204.82      226.92     48.21 o
  -9   0   4     6602.87     6961.70    176.13 o
  -8   0   4      100.65      103.30     57.80 o
  -7   0   4     8932.86     9593.54    182.88 o
  -6   0   4     3979.82     4476.29     98.43 o
  -5   0   4     1011.58      935.27     26.70 o
  -4   0   4    28513.97    32101.81    436.84 o
  -3   0   4      819.11     1039.11     20.45 o
  -2   0   4     4111.98     4162.99     58.47 o
  -1   0   4        0.49       -2.66      3.47 o
   0   0   4      741.85      835.07     58.61 o
   1   0   4     5846.42     6922.12    184.85 o
   2   0   4    11193.34    11568.40    280.15 o
   3   0   4     1827.62     2209.82     55.71 o
   4   0   4    13421.84    14419.22    317.51 o
   5   0   4     1363.43     1278.67     45.16 o
   6   0   4     3034.72     3146.07     85.30 o
   7   0   4    13031.27    13078.99    297.11 o
   8   0   4      130.15      132.67     51.75 o
   9   0   4     4907.01     4502.46    193.27 o
  10   0   4     2021.92     1979.34    148.05 o
  11   0   4      256.15      164.85     79.80 o
 -12   1   4      364.81      439.89     61.85 o
 -11   1   4     1088.84     1164.73     49.54 o
 -10   1   4      300.38      288.95     42.20 o
  -9   1   4      386.61      368.08     30.42 o
  -8   1   4        8.68       17.46     18.49 o
  -7   1   4      202.44      235.65     23.73 o
  -6   1   4     1456.91     1426.10     28.93 o
  -5   1   4     5127.65     5633.89     69.59 o
  -4   1   4     2163.32     2546.90     30.09 o
  -3   1   4      110.96      155.19      4.94 o
  -2   1   4    49391.23    56522.68    607.98 o
  -1   1   4      374.87      489.33      7.63 o
   0   1   4      278.22      392.98      8.84 o
   1   1   4    16142.58    18481.55    317.72 o
   2   1   4    26310.09    28930.18    448.44 o
   3   1   4     8429.88     8508.80    133.88 o
   4   1   4      177.60      189.41     12.49 o
   5   1   4     6393.38     6655.64    109.54 o
   6   1   4      168.41      175.44     18.21 o
   7   1   4     2854.41     2880.44     75.13 o
   8   1   4      973.36      993.48     37.04 o
   9   1   4      302.10      341.58     31.08 o
  10   1   4      248.84      329.97     34.43 o
  11   1   4       72.33       80.44     36.03 o
 -12   2   4       13.67       21.87     40.33 o
 -11   2   4      144.84      149.89     40.71 o
 -10   2   4      821.39      866.01     42.12 o
  -9   2   4       18.60      -14.42     33.05 o
  -8   2   4     2030.37     2288.47     64.61 o
  -7   2   4      690.10      751.33     28.48 o
  -6   2   4     4041.85     4366.36     58.19 o
  -5   2   4     2235.39     2174.39     32.42 o
  -4   2   4      181.09      217.15      9.94 o
  -3   2   4    11877.66    13139.76    121.17 o
  -2   2   4     3772.23     4241.46     40.29 o
  -1   2   4    27779.64    30649.84    342.11 o
   0   2   4     1828.09     2023.09     38.55 o
   1   2   4     8643.85     8938.80    313.85 o
   2   2   4       36.30       81.63      9.84 o
   3   2   4     2173.47     2154.81     35.44 o
   4   2   4       45.17       69.79     11.33 o
   5   2   4      426.31      365.57     18.16 o
   6   2   4     4848.74     4982.51     87.21 o
   7   2   4       16.69        5.85     19.42 o
   8   2   4     1279.79     1309.95     91.11 o
   9   2   4      172.50      196.74     29.84 o
  10   2   4      837.09      840.75     41.29 o
  11   2   4       63.66       28.58     54.85 o
 -12   3   4      430.49      508.23     46.23 o
 -11   3   4       35.42       -2.42     35.06 o
 -10   3   4     1363.06     1498.66     54.08 o
  -9   3   4       73.83       89.33     24.48 o
  -8   3   4       88.45       89.51     21.43 o
  -7   3   4     2507.40     2532.04     44.45 o
  -6   3   4     2525.58     2595.61     39.21 o
  -5   3   4     5650.76     5806.19     72.75 o
  -4   3   4    11189.28    11613.14    113.93 o
  -3   3   4      327.08      390.64      8.92 o
  -2   3   4     2120.96     2299.60     27.25 o
  -1   3   4    40738.41    43992.44    434.25 o
   0   3   4    26946.67    28957.96    386.55 o
   1   3   4    21431.07    23778.30    353.27 o
   2   3   4     1514.85     1735.31     25.00 o
   3   3   4     3621.35     4269.25     60.87 o
   4   3   4     6714.79     6709.51    105.08 o
   5   3   4     1209.01     1077.31     29.32 o
   6   3   4     2483.57     2417.63     87.76 o
   7   3   4      285.63      310.58     19.95 o
   8   3   4       16.64        6.44     19.88 o
   9   3   4       13.55       33.12     22.96 o
  10   3   4      274.68      309.56     35.08 o
  11   3   4      624.12      662.84     43.79 o
 -12   4   4       10.80       26.65     54.62 o
 -11   4   4        1.57        1.87     35.50 o
 -10   4   4        2.47      -27.45     27.45 o
  -9   4   4        7.29       25.20     24.81 o
  -8   4   4        0.90       20.01     22.48 o
  -7   4   4      105.50      109.85     17.03 o
  -6   4   4        5.55       22.35     12.24 o
  -5   4   4      155.68      224.55     12.06 o
  -4   4   4     1407.93     1546.61     23.05 o
  -3   4   4      291.85      318.45      8.17 o
  -2   4   4     1092.66     1239.27     16.12 o
  -1   4   4       56.87       65.63      6.52 o
   0   4   4     5028.90     5401.70     82.49 o
   1   4   4      770.14      819.81     29.72 o
   2   4   4       53.68      110.96     15.72 o
   3   4   4      491.59      502.90     16.50 o
   4   4   4      310.51      429.35     13.69 o
   5   4   4      265.28      315.96     15.82 o
   6   4   4       10.90       -1.11     14.64 o
   7   4   4      587.09      568.73     30.99 o
   8   4   4      179.01      204.46     30.97 o
   9   4   4        2.97       23.34     28.92 o
  10   4   4       46.65       29.46     32.54 o
  11   4   4       12.42       31.62     44.21 o
 -12   5   4      644.81      719.06     49.21 o
 -11   5   4        0.53      -20.53     37.00 o
 -10   5   4      556.09      579.48     34.68 o
  -9   5   4      457.48      444.97     29.44 o
  -8   5   4      453.50      390.16     25.75 o
  -7   5   4     2188.79     2190.29     46.03 o
  -6   5   4     1043.11     1120.27     32.26 o
  -5   5   4     1460.82     1381.31     25.84 o
  -4   5   4     3681.19     3629.25     51.62 o
  -3   5   4       11.17       12.72      5.73 o
  -2   5   4      393.48      351.10      8.87 o
  -1   5   4      583.83      412.48     10.68 o
   0   5   4       66.93       59.37      6.38 o
   1   5   4     8951.09     9194.20    139.78 o
   2   5   4      281.01      323.47      9.89 o
   3   5   4       86.79      112.19      9.06 o
   4   5   4      521.48      481.50     14.91 o
   5   5   4      204.89      186.31     13.87 o
   6   5   4     2346.36     2265.86     64.79 o
   7   5   4      155.77      191.26     19.77 o
   8   5   4        6.15       19.89     25.10 o
   9   5   4      454.51      487.43     41.36 o
  10   5   4      189.97      207.62     64.16 o
  11   5   4       38.91       60.79     45.46 o
 -11   6   4      170.41      228.03     40.17 o
 -10   6   4     1426.09     1399.85     48.45 o
  -9   6   4       58.85       79.30     26.72 o
  -8   6   4     6632.61     6561.55    103.44 o
  -7   6   4      769.78      699.33     27.27 o
  -6   6   4     3382.16     3467.70     59.97 o
  -5   6   4     2636.96     2605.49     41.72 o
  -4   6   4        0.60       -3.58      8.69 o
  -3   6   4     8362.34     8303.03     97.71 o
  -2   6   4     4467.48     4559.13     51.81 o
  -1   6   4      168.30      167.67      9.32 o
   0   6   4     1333.20     1270.67     32.85 o
   1   6   4     3742.33     3628.82     67.67 o
   2   6   4     7458.59     7469.17    103.00 o
   3   6   4    10116.42    10089.68    125.67 o
   4   6   4      243.59      276.54     13.30 o
   5   6   4     2081.74     2053.00     36.11 o
   6   6   4      734.56      670.70     22.26 o
   7   6   4       97.92      127.51     24.61 o
   8   6   4     3153.80     2950.20     65.64 o
   9   6   4       56.78       34.85     41.80 o
  10   6   4      707.03      601.42     49.29 o
  11   6   4      154.61      102.62     49.26 o
 -11   7   4      586.32      597.44     44.40 o
 -10   7   4      359.68      344.01     33.12 o
  -9   7   4       19.13       33.98     27.02 o
  -8   7   4      888.01      910.31     34.75 o
  -7   7   4      161.71      177.67     21.77 o
  -6   7   4     1492.21     1571.11     39.02 o
  -5   7   4        7.88        8.39     12.47 o
  -4   7   4     3082.84     3207.71     48.07 o
  -3   7   4     2048.91     2005.07     30.39 o
  -2   7   4     1648.47     1588.48     26.67 o
  -1   7   4     6279.51     6282.12     74.31 o
   0   7   4     5396.08     5255.86     74.37 o
   1   7   4     3963.19     4119.78     65.81 o
   2   7   4     4887.01     4728.55     68.17 o
   3   7   4     3618.05     3508.31     48.96 o
   4   7   4     2624.48     2636.08     38.15 o
   5   7   4     1808.77     1704.86     40.06 o
   6   7   4      854.01      877.11     37.78 o
   7   7   4      252.39      308.14     27.56 o
   8   7   4      262.79      295.62     30.92 o
   9   7   4       65.74       85.60     31.39 o
  10   7   4        8.70      -31.24     56.19 o
  11   7   4       65.65       69.50     88.28 o
 -11   8   4      120.10      117.12     39.78 o
 -10   8   4      121.93       86.74     36.21 o
  -9   8   4     1729.97     1745.02     77.34 o
  -8   8   4      486.65      422.47     28.55 o
  -7   8   4     2637.70     2607.18     70.26 o
  -6   8   4     3021.91     2849.81     54.05 o
  -5   8   4      687.19      718.35     25.98 o
  -4   8   4    11777.75    11279.96    144.53 o
  -3   8   4     1108.10     1020.27     23.25 o
  -2   8   4     6811.71     6592.24    103.97 o
  -1   8   4       63.64       35.85      9.08 o
   0   8   4      492.22      490.11     14.12 o
   1   8   4     2474.60     2329.42     47.78 o
   2   8   4     6646.13     6093.82     95.06 o
   3   8   4      474.87      424.49     19.14 o
   4   8   4     5153.59     4927.07     67.85 o
   5   8   4      635.98      599.62     23.15 o
   6   8   4       71.32       69.00     19.40 o
   7   8   4     5591.15     5595.96    149.97 o
   8   8   4       17.66       14.86     29.04 o
   9   8   4     2176.32     2114.58     73.95 o
  10   8   4      432.52      418.44     73.82 o
 -10   9   4       14.52      -21.55     36.25 o
  -9   9   4      512.28      545.81     38.91 o
  -8   9   4      113.50      172.62     30.52 o
  -7   9   4      509.64      429.68     31.24 o
  -6   9   4      774.82      778.87     32.74 o
  -5   9   4       86.67       96.16     20.07 o
  -4   9   4      101.16      146.23     14.49 o
  -3   9   4     1009.16      969.52     30.88 o
  -2   9   4     4491.42     4327.36     73.66 o
  -1   9   4     1674.65     1654.82     53.24 o
   0   9   4     8864.20     8528.33    124.68 o
   1   9   4       50.66       50.57     11.91 o
   2   9   4     5863.34     5864.14     92.96 o
   3   9   4     5367.97     5130.04     85.63 o
   4   9   4      709.94      759.17     20.04 o
   5   9   4     1225.08     1174.09     35.78 o
   6   9   4      116.69      108.39     21.41 o
   7   9   4      329.49      323.05     26.27 o
   8   9   4        6.00       46.38     29.87 o
   9   9   4      238.24      253.39     42.91 o
  10   9   4       32.95       36.36     43.29 o
 -10  10   4       19.25       41.72     38.12 o
  -9  10   4      384.22      344.75     38.06 o
  -8  10   4      693.54      828.74     40.50 o
  -7  10   4       43.79       31.99     31.42 o
  -6  10   4     1460.19     1295.09     69.88 o
  -5  10   4      877.01      823.75     53.29 o
  -4  10   4     1804.58     1601.16     44.24 o
  -3  10   4     1286.41     1330.82     53.59 o
  -2  10   4      405.36      425.73     21.40 o
  -1  10   4      753.85      802.75     27.26 o
   0  10   4      612.10      672.93     25.21 o
   1  10   4       62.20       95.47     20.29 o
   2  10   4       68.87       85.87     26.99 o
   3  10   4       33.25       74.02     30.75 o
   4  10   4      998.49     1086.94     37.76 o
   5  10   4      387.35      447.88     22.06 o
   6  10   4      712.05      753.77     52.25 o
   7  10   4      138.72      146.17     25.84 o
   8  10   4      162.18      175.68     39.95 o
   9  10   4      588.59      635.69     48.84 o
 -10  11   4       40.53       71.97     74.94 o
  -9  11   4       55.19       71.11     47.16 o
  -8  11   4       35.29       53.72     41.35 o
  -7  11   4      314.16      374.04     40.41 o
  -6  11   4     1954.89     1882.19     54.39 o
  -5  11   4      921.48      926.50     36.61 o
  -4  11   4     1491.97     1546.29     47.03 o
  -3  11   4        3.80      -14.44     23.29 o
  -2  11   4      294.86      277.53     26.49 o
  -1  11   4     2670.39     2730.62     54.22 o
   0  11   4      795.52      822.46     41.16 o
   1  11   4     1604.66     1589.11     82.59 o
   2  11   4      385.85      364.25     45.51 o
   3  11   4       10.08       28.11     24.96 o
   4  11   4     1719.93     1675.70     52.24 o
   5  11   4     3428.77     3144.30     67.77 o
   6  11   4     3161.64     3104.09     70.10 o
   7  11   4       50.22       53.77     36.51 o
   8  11   4      323.00      399.72     44.25 o
   9  11   4       73.71       50.17     44.32 o
  -9  12   4       35.28       29.38     43.04 o
  -8  12   4       49.03       55.88     40.33 o
  -7  12   4       20.37       -6.37     44.60 o
  -6  12   4      107.91       93.55     30.57 o
  -5  12   4       20.07      -27.17     27.17 o
  -4  12   4      731.06      756.14     38.94 o
  -3  12   4      400.81      411.72     31.86 o
  -2  12   4      533.25      559.47     45.87 o
  -1  12   4      196.48      196.84     26.80 o
   0  12   4      251.21      290.13     27.63 o
   1  12   4      274.88      219.80     36.98 o
   2  12   4      304.24      344.38     57.46 o
   3  12   4      520.94      473.25     34.42 o
   4  12   4      655.21      758.93     83.69 o
   5  12   4       33.14       43.78     27.92 o
   6  12   4      412.59      403.26     39.66 o
   7  12   4      242.16      232.29    103.05 o
   8  12   4      249.20      268.11     53.72 o
  -8  13   4       25.10       50.91     41.95 o
  -7  13   4        3.36       -5.62     36.13 o
  -6  13   4      176.78      266.52     34.40 o
  -5  13   4      244.89      310.92     32.54 o
  -4  13   4        9.64       86.70     27.45 o
  -3  13   4      343.19      426.95     48.61 o
  -2  13   4      154.13      173.59     29.36 o
  -1  13   4     1036.75     1072.16     46.28 o
   0  13   4      155.00      203.59     35.08 o
   1  13   4      816.14      779.35     50.27 o
   2  13   4      200.89      245.08     58.07 o
   3  13   4      396.68      442.84     36.27 o
   4  13   4      374.02      370.82     36.83 o
   5  13   4        1.35       23.62     28.84 o
   6  13   4      135.77       79.99     61.37 o
   7  13   4       67.03       56.82     69.55 o
   8  13   4        7.59       52.85     73.85 o
  -7  14   4       71.09       70.69     52.09 o
  -6  14   4     1622.26     1578.55     65.17 o
  -5  14   4      704.76      683.68     48.13 o
  -4  14   4       85.76      121.17     38.63 o
  -3  14   4     2268.33     2208.42     84.04 o
  -2  14   4      100.19      121.76     44.82 o
  -1  14   4      565.97      517.20     50.46 o
   0  14   4      228.76      227.74     45.41 o
   1  14   4      105.53      143.92     41.14 o
   2  14   4     1134.47     1194.36     61.56 o
   3  14   4     1454.17     1466.21     56.51 o
   4  14   4       21.63        6.74     41.69 o
   5  14   4      515.61      480.94     49.85 o
   6  14   4       75.91       46.21     66.68 o
   7  14   4       42.44       52.60     73.89 o
  -7  15   4       23.26       63.89     57.55 o
  -6  15   4       34.81       51.87     45.87 o
  -5  15   4        0.37       47.86     43.71 o
  -4  15   4     1397.57     1350.91     60.51 o
  -3  15   4      314.41      365.48    117.32 o
  -2  15   4       11.65       72.34     47.95 o
  -1  15   4     1669.25     1544.88     77.38 o
   0  15   4      200.52      347.97     89.02 o
   1  15   4     1557.02     1517.52     73.03 o
   2  15   4       78.77      175.26     48.35 o
   3  15   4      426.31      445.27     42.73 o
   4  15   4      393.78      400.71     43.84 o
   5  15   4        6.62       22.35     66.25 o
   6  15   4      352.08      362.96     82.66 o
  -5  16   4      239.94      269.21     56.45 o
  -4  16   4     1246.63     1192.93     59.53 o
  -3  16   4        6.56       54.33     54.29 o
  -2  16   4      448.73      480.61     56.88 o
  -1  16   4       24.45       85.79     49.51 o
   0  16   4       52.90       83.29     50.83 o
   1  16   4       39.41       48.52     48.15 o
   2  16   4      545.14      740.43    108.41 o
   3  16   4       20.67       34.53     40.23 o
   4  16   4      154.40      142.03     78.78 o
   5  16   4      324.08      355.39     85.65 o
  -4  17   4        0.83       -2.76     75.64 o
  -3  17   4       73.50       51.93     46.98 o
  -2  17   4      307.68      249.85     88.31 o
  -1  17   4       13.22      -32.35     54.05 o
   0  17   4     2543.74     2859.35    105.45 o
   1  17   4       14.38       69.78    131.44 o
   2  17   4      394.48      436.88     61.01 o
   3  17   4      566.61      550.79     92.53 o
 -12   1   5       63.92      161.66     30.27 o
 -11   1   5      760.93      880.22     53.02 o
 -10   1   5      507.30      531.93     41.76 o
  -9   1   5      469.72      526.41     38.54 o
  -8   1   5       27.97        1.03     21.31 o
  -7   1   5      103.25      107.34     16.04 o
  -6   1   5     6385.66     6505.35     81.56 o
  -5   1   5       78.98       58.42      7.85 o
  -4   1   5    12299.93    13381.00    124.03 o
  -3   1   5     2933.75     3340.57     32.93 o
  -2   1   5    32250.22    37466.88    338.74 o
  -1   1   5    29693.86    31695.01    323.44 o
   0   1   5      737.44      935.23     19.59 o
   1   1   5    45533.03    50330.76    864.53 o
   2   1   5     4507.16     4849.70     68.10 o
   3   1   5        2.98        8.91      9.36 o
   4   1   5     4904.30     5023.63     83.29 o
   5   1   5     2928.04     2733.26     52.05 o
   6   1   5      591.26      581.13     23.81 o
   7   1   5     2915.86     2818.15     59.07 o
   8   1   5      274.11      259.77     26.26 o
   9   1   5       56.27      124.53     28.41 o
  10   1   5      425.08      513.97     37.28 o
  11   1   5        4.28       18.84     35.44 o
 -12   2   5      203.09      171.50     42.24 o
 -11   2   5      271.74      275.94     39.29 o
 -10   2   5     1148.64     1179.52     46.88 o
  -9   2   5      114.50      165.23     30.80 o
  -8   2   5     3874.75     3784.55     67.44 o
  -7   2   5      411.29      459.86     25.39 o
  -6   2   5     2725.72     2832.98     44.38 o
  -5   2   5      696.24      856.57     17.27 o
  -4   2   5     5875.23     6346.93     60.93 o
  -3   2   5     4787.91     5408.62     51.20 o
  -2   2   5    10596.51    11400.23    134.98 o
  -1   2   5      137.05      124.99      4.68 o
   0   2   5    12030.35    13469.66    244.53 o
   1   2   5    43853.82    46985.25    806.01 o
   2   2   5      686.10      776.12     17.56 o
   3   2   5    10391.80    10418.45    143.35 o
   4   2   5       80.15       55.85      9.69 o
   5   2   5     7278.37     7138.47    116.82 o
   6   2   5     1717.27     1751.92     41.38 o
   7   2   5      577.77      583.24     35.30 o
   8   2   5      424.28      429.35     38.34 o
   9   2   5       23.54       25.21     27.63 o
  10   2   5       99.26       93.17     32.94 o
  11   2   5        6.33       25.41     35.51 o
 -12   3   5       16.27        1.44     41.78 o
 -11   3   5      101.31      121.10     36.78 o
 -10   3   5      336.72      405.18     35.96 o
  -9   3   5      124.52      141.20     25.17 o
  -8   3   5       57.96       82.88     21.31 o
  -7   3   5     2392.95     2314.16     42.29 o
  -6   3   5     2627.61     2805.56     41.63 o
  -5   3   5     7315.36     7640.67     93.89 o
  -4   3   5    15139.90    16444.21    159.74 o
  -3   3   5      147.61      125.21      5.70 o
  -2   3   5     9212.35     9766.17     89.42 o
  -1   3   5    10367.05    11408.83    121.16 o
   0   3   5     4840.85     4990.22     87.66 o
   1   3   5       19.19        9.86      8.66 o
   2   3   5     9713.46    10963.93    208.97 o
   3   3   5     1173.43     1205.24     26.30 o
   4   3   5     3018.54     3178.52     51.30 o
   5   3   5       47.19       73.10     12.69 o
   6   3   5      519.29      504.48     20.12 o
   7   3   5      486.15      514.31     23.14 o
   8   3   5     1381.29     1344.74     38.45 o
   9   3   5     1028.88      951.80     34.01 o
  10   3   5     1078.92      974.61     43.39 o
  11   3   5      958.11      968.20     83.27 o
 -12   4   5     2191.89     2414.33     74.00 o
 -11   4   5      234.56      177.71     46.21 o
 -10   4   5      663.46      625.63     35.15 o
  -9   4   5     2512.43     2591.91     57.02 o
  -8   4   5       11.42       31.94     20.48 o
  -7   4   5     8376.39     8459.20    125.10 o
  -6   4   5       10.97       46.79     12.57 o
  -5   4   5      548.46      666.15     19.17 o
  -4   4   5     2731.42     2816.62     31.87 o
  -3   4   5     8397.85     8416.50     79.28 o
  -2   4   5     4055.05     4083.13     46.27 o
  -1   4   5    15653.95    16422.01    173.78 o
   0   4   5      302.91      396.91     12.00 o
   1   4   5     5730.35     6128.06     94.33 o
   2   4   5    31298.41    32441.50    391.03 o
   3   4   5     1275.89     1279.82     27.62 o
   4   4   5    12498.54    12458.68    190.08 o
   5   4   5     1437.25     1400.72     39.75 o
   6   4   5     2185.46     2226.89     54.57 o
   7   4   5     8233.41     8236.22    133.07 o
   8   4   5      456.21      494.37     30.91 o
   9   4   5     2478.64     2584.36     71.87 o
  10   4   5      237.51      202.89     38.52 o
  11   4   5       28.12       81.09     52.82 o
 -12   5   5      218.24      188.28     59.22 o
 -11   5   5      108.21      131.55     45.83 o
 -10   5   5      510.52      438.98     36.25 o
  -9   5   5      186.02      187.85     26.71 o
  -8   5   5     2585.56     2647.66     54.54 o
  -7   5   5      991.36      986.15     41.44 o
  -6   5   5      601.23      666.01     23.86 o
  -5   5   5     6510.05     6540.24     81.66 o
  -4   5   5      230.76      249.52      8.69 o
  -3   5   5     7355.43     7299.09     80.94 o
  -2   5   5     6694.71     7289.62     75.74 o
  -1   5   5      101.28      182.15      7.36 o
   0   5   5     6896.93     7026.64     96.37 o
   1   5   5      121.33      174.98      7.97 o
   2   5   5     4302.24     4611.75     59.52 o
   3   5   5      221.88      269.28     10.90 o
   4   5   5     1841.44     1885.37     43.12 o
   5   5   5      805.03      884.09     26.51 o
   6   5   5     3679.49     3718.73     61.94 o
   7   5   5        5.07        7.16     18.53 o
   8   5   5     1333.16     1291.68     59.87 o
   9   5   5     2693.30     2667.04     65.20 o
  10   5   5       79.97       84.34     41.07 o
  11   5   5      380.81      400.56     71.73 o
 -11   6   5      667.77      672.93     39.76 o
 -10   6   5      630.64      611.92     35.36 o
  -9   6   5      183.33      196.13     27.66 o
  -8   6   5      567.78      635.21     29.27 o
  -7   6   5        0.10       37.54     19.37 o
  -6   6   5     3185.92     3084.19     55.21 o
  -5   6   5      659.48      673.86     20.04 o
  -4   6   5      214.33      267.81     11.25 o
  -3   6   5     1337.83     1520.59     21.04 o
  -2   6   5     1849.62     1658.61     26.07 o
  -1   6   5     2825.29     2886.07     39.48 o
   0   6   5      498.77      491.63     13.85 o
   1   6   5     7192.78     7368.14    101.97 o
   2   6   5     2123.72     2144.03     34.88 o
   3   6   5     6251.96     6171.46     79.48 o
   4   6   5     1642.46     1813.16     31.99 o
   5   6   5     1754.78     1711.61     33.36 o
   6   6   5      748.43      770.28     26.42 o
   7   6   5      468.04      440.40     28.20 o
   8   6   5      558.43      555.20     32.64 o
   9   6   5       70.12       70.49     31.11 o
  10   6   5       43.05       60.29     76.47 o
  11   6   5       10.19      103.59    115.99 o
 -11   7   5      291.68      308.03     39.69 o
 -10   7   5       14.50      -24.17     30.02 o
  -9   7   5      582.85      605.54     33.19 o
  -8   7   5       11.00      -26.79     28.22 o
  -7   7   5       54.49       60.12     20.69 o
  -6   7   5     8394.83     8162.27    121.16 o
  -5   7   5     3920.36     3713.88     51.67 o
  -4   7   5     5848.03     5543.05     69.03 o
  -3   7   5      622.34      683.53     13.77 o
  -2   7   5        0.43       -0.37      6.97 o
  -1   7   5     5292.23     4889.20     63.87 o
   0   7   5     6051.63     5678.68     80.14 o
   1   7   5     6231.89     5836.93     90.04 o
   2   7   5     2606.16     2633.42     41.60 o
   3   7   5       86.33      113.84     13.17 o
   4   7   5      310.47      299.42     15.34 o
   5   7   5     3643.33     3429.18     51.91 o
   6   7   5      664.31      615.93     24.82 o
   7   7   5     1103.74     1166.43     42.28 o
   8   7   5        6.74       -3.54     27.38 o
   9   7   5      281.93      271.24     41.11 o
  10   7   5      289.48      289.47     46.95 o
 -11   8   5       16.43        2.96     38.51 o
 -10   8   5       47.03       29.62     35.20 o
  -9   8   5       20.78       48.78     31.98 o
  -8   8   5      284.59      290.94     27.35 o
  -7   8   5      200.73      175.27     23.28 o
  -6   8   5        2.59       40.02     18.95 o
  -5   8   5      396.57      396.81     20.88 o
  -4   8   5       14.95       32.46     11.31 o
  -3   8   5      586.20      590.93     18.43 o
  -2   8   5     3148.80     3221.30     50.73 o
  -1   8   5      310.41      318.35     20.39 o
   0   8   5      126.68      134.18      8.75 o
   1   8   5      100.18      103.08     11.23 o
   2   8   5     2112.42     2033.46     38.80 o
   3   8   5       10.76       14.61     11.70 o
   4   8   5      284.41      297.30     14.71 o
   5   8   5        5.29       -9.53     16.88 o
   6   8   5      196.30      161.65     20.89 o
   7   8   5      595.86      600.73     32.46 o
   8   8   5        5.82        7.31     28.44 o
   9   8   5      197.80      224.68     40.63 o
  10   8   5       27.94       -8.78     41.68 o
 -11   9   5      277.86      391.74     83.29 o
 -10   9   5       10.96       65.96     36.72 o
  -9   9   5      567.97      509.02     38.58 o
  -8   9   5        1.98       24.21     29.21 o
  -7   9   5       85.69       73.28     27.21 o
  -6   9   5     1941.49     1909.43     69.70 o
  -5   9   5       94.01      112.47     27.42 o
  -4   9   5     3613.03     3511.31     58.41 o
  -3   9   5      118.51      119.88     12.65 o
  -2   9   5      101.62       93.04     17.06 o
  -1   9   5     1836.44     1736.60     32.79 o
   0   9   5      251.48      279.80     16.80 o
   1   9   5      549.16      512.51     22.89 o
   2   9   5      217.39      279.04     18.97 o
   3   9   5        0.98        5.21     12.09 o
   4   9   5      885.41      869.09     22.32 o
   5   9   5       37.98       50.14     18.66 o
   6   9   5      693.71      622.31     27.20 o
   7   9   5     1348.50     1297.63     66.24 o
   8   9   5       63.12       93.26     37.52 o
   9   9   5        2.98       -5.44     40.09 o
  10   9   5      538.34      557.26     51.86 o
 -10  10   5      457.09      449.44     42.58 o
  -9  10   5      113.97      147.24     34.39 o
  -8  10   5     3573.08     3669.09     91.42 o
  -7  10   5      536.78      582.22     40.19 o
  -6  10   5     2929.01     2826.43     84.76 o
  -5  10   5      144.03      171.86     36.86 o
  -4  10   5      630.98      567.28     38.81 o
  -3  10   5     1823.89     1800.67     43.42 o
  -2  10   5     4208.22     4011.46     78.39 o
  -1  10   5       18.80       44.73     16.12 o
   0  10   5     1347.63     1314.69     32.21 o
   1  10   5     1137.36     1166.01     60.08 o
   2  10   5      357.94      419.99     22.81 o
   3  10   5     7817.03     7210.32    135.53 o
   4  10   5        4.75       19.88     20.67 o
   5  10   5     3697.42     3435.63     70.31 o
   6  10   5      163.47      198.81     27.83 o
   7  10   5       61.00       24.85     34.56 o
   8  10   5     2126.86     2073.89     72.64 o
   9  10   5       20.34      134.71     43.56 o
 -10  11   5       28.04       39.25     45.60 o
  -9  11   5       70.96       65.97     41.00 o
  -8  11   5      670.11      583.07     45.33 o
  -7  11   5       91.93      163.06     36.38 o
  -6  11   5     3606.41     3357.53    101.94 o
  -5  11   5     1715.24     1723.49     50.57 o
  -4  11   5     2243.73     2171.95     53.99 o
  -3  11   5      633.71      646.57     63.53 o
  -2  11   5     1533.28     1459.67     54.20 o
  -1  11   5     3472.10     3188.36     90.51 o
   0  11   5     1216.32     1257.68     49.11 o
   1  11   5      212.38      234.96     21.88 o
   2  11   5      235.56      247.28     32.94 o
   3  11   5        4.38       16.68     25.01 o
   4  11   5       53.17       76.72     26.33 o
   5  11   5       13.41       68.27     25.58 o
   6  11   5      371.98      409.70     32.29 o
   7  11   5     1325.74     1204.88     60.17 o
   8  11   5      412.79      547.63     86.66 o
   9  11   5      714.80      563.78     51.50 o
  -9  12   5      533.01      554.42     50.41 o
  -8  12   5      125.18       89.94     55.42 o
  -7  12   5      380.53      467.77     53.08 o
  -6  12   5       23.20       54.15     29.09 o
  -5  12   5       22.96       44.18     27.67 o
  -4  12   5      241.73      262.85     27.31 o
  -3  12   5     2714.01     2541.95    107.47 o
  -2  12   5      117.64      182.58     27.37 o
  -1  12   5     2390.08     2358.19     54.19 o
   0  12   5      372.27      373.17     26.74 o
   1  12   5      310.89      321.87     36.84 o
   2  12   5     5676.88     5390.38    156.06 o
   3  12   5       66.46      106.34     28.41 o
   4  12   5     3209.83     3170.48     76.30 o
   5  12   5      198.71      213.14     28.48 o
   6  12   5       33.12       93.66     85.00 o
   7  12   5     1079.00     1065.27     58.22 o
   8  12   5       59.96      101.89     48.39 o
  -8  13   5      166.72      202.23     42.97 o
  -7  13   5      764.56      800.21     65.07 o
  -6  13   5       47.44       93.67     32.12 o
  -5  13   5     1731.44     1638.60     54.76 o
  -4  13   5      194.53      198.76     29.99 o
  -3  13   5     1746.14     1579.95     66.15 o
  -2  13   5      825.99      747.89     38.81 o
  -1  13   5       15.05      -10.80     27.43 o
   0  13   5     3584.27     3707.93     92.22 o
   1  13   5      210.27      272.75     41.35 o
   2  13   5     1073.18     1103.66    111.00 o
   3  13   5       28.63       32.46     30.95 o
   4  13   5      395.45      382.23     49.23 o
   5  13   5      234.60      289.83     48.64 o
   6  13   5     1120.55     1160.89    110.45 o
   7  13   5        5.90      -22.37     69.35 o
   8  13   5      293.81      298.29     80.52 o
  -7  14   5       79.72      142.08     53.89 o
  -6  14   5        1.82       14.00     38.01 o
  -5  14   5        7.97       29.20     32.54 o
  -4  14   5       54.94       22.85     29.30 o
  -3  14   5      110.55      215.80     95.52 o
  -2  14   5        1.19       23.16     31.42 o
  -1  14   5      327.47      392.12     34.43 o
   0  14   5      365.21      395.74     35.63 o
   1  14   5      366.57      322.31     45.53 o
   2  14   5       46.42       57.40     39.76 o
   3  14   5        6.65       99.12     35.28 o
   4  14   5      280.29      299.62     64.17 o
   5  14   5      129.28      173.67     71.18 o
   6  14   5      164.05      119.57     74.06 o
   7  14   5        1.10       48.91     75.19 o
  -7  15   5        0.28      -45.69     54.81 o
  -6  15   5      488.64      499.44     51.99 o
  -5  15   5      397.54      504.97     60.02 o
  -4  15   5      413.94      601.60     48.44 o
  -3  15   5      180.74      257.86     52.55 o
  -2  15   5       78.97       49.65     46.12 o
  -1  15   5      293.07      353.12     51.30 o
   0  15   5     1414.45     1387.33     71.99 o
   1  15   5      366.54      498.46     52.87 o
   2  15   5       20.94       65.71     73.98 o
   3  15   5        3.89       25.92     36.38 o
   4  15   5      115.77      141.36     71.89 o
   5  15   5      557.07      546.00     84.42 o
   6  15   5      341.41      366.26     83.89 o
  -5  16   5      106.51      156.37     48.54 o
  -4  16   5        7.71      107.77     45.35 o
  -3  16   5      346.27      301.52     58.07 o
  -2  16   5      454.53      509.43     57.10 o
  -1  16   5       93.72      179.72     53.66 o
   0  16   5        0.77       67.74     50.51 o
   1  16   5        0.69       -3.93     50.67 o
   2  16   5      495.03      606.91     96.13 o
   3  16   5      540.26      447.30     84.39 o
   4  16   5      275.65      317.40     84.08 o
   5  16   5        4.25      -20.89     77.01 o
  -4  17   5       41.99        1.97     48.26 o
  -3  17   5      430.46      525.56     53.27 o
  -2  17   5      170.19      262.19     82.62 o
  -1  17   5        7.98       -4.21     54.79 o
   0  17   5       39.69       96.23    121.27 o
   1  17   5      384.06      481.96     61.07 o
   2  17   5        0.70      112.53     85.07 o
   3  17   5        1.31       71.59     74.77 o
 -12   0   6     1842.01     1850.01    115.24 o
 -11   0   6        1.34      -64.99     64.99 o
 -10   0   6        1.42       -3.83     44.88 o
  -9   0   6     1473.49     1578.28     73.19 o
  -8   0   6     2451.35     2721.91     69.83 o
  -7   0   6      442.87      455.53     28.52 o
  -6   0   6    11576.93    11447.14    180.86 o
  -5   0   6     3290.66     3939.54     60.86 o
  -4   0   6    29552.92    32746.02    401.90 o
  -3   0   6    25527.42    27402.63    391.14 o
  -2   0   6    12264.88    13690.00    212.45 o
  -1   0   6   111150.98   119977.70   2490.86 o
   0   0   6    22704.46    22466.67    639.20 o
   1   0   6    19198.52    20003.21    570.29 o
   2   0   6    13464.17    13013.15    226.38 o
   3   0   6     4280.45     4603.52    106.40 o
   4   0   6    18655.49    20183.91    441.32 o
   5   0   6      340.12      292.55     32.31 o
   6   0   6        4.84       45.30     30.18 o
   7   0   6     2045.85     2194.40    100.14 o
   8   0   6     5593.06     5319.83    137.64 o
   9   0   6        5.06        3.15     37.86 o
  10   0   6     2312.30     2357.39     99.34 o
  11   0   6      102.77       91.07     51.20 o
 -12   1   6      701.16      647.58     51.86 o
 -11   1   6      360.91      380.75     39.73 o
 -10   1   6     2286.93     2271.92     63.68 o
  -9   1   6      815.37      881.50     34.01 o
  -8   1   6     2592.70     2778.20     63.92 o
  -7   1   6     5832.72     6054.93     78.41 o
  -6   1   6      238.14      266.03     15.38 o
  -5   1   6     1781.78     1691.97     27.32 o
  -4   1   6       53.79       85.52      5.78 o
  -3   1   6    14932.41    16600.98    155.43 o
  -2   1   6     7829.98     8948.98     86.00 o
  -1   1   6       15.83       26.32      4.44 o
   0   1   6     5936.04     6567.93     88.81 o
   1   1   6    12219.67    12885.38    191.19 o
   2   1   6      860.51      868.22     31.73 o
   3   1   6     5385.61     5100.06     72.92 o
   4   1   6     7067.73     7089.48    114.34 o
   5   1   6     1973.26     1833.70     40.04 o
   6   1   6     5658.10     5762.38     98.50 o
   7   1   6      118.50      146.49     28.18 o
   8   1   6     2633.17     2470.62     57.57 o
   9   1   6      217.54      215.13     29.86 o
  10   1   6       92.84       53.30     31.89 o
  11   1   6      344.92      300.45     46.69 o
 -12   2   6        0.23       93.26     52.36 o
 -11   2   6      372.75      376.05     40.24 o
 -10   2   6      151.68      153.68     33.08 o
  -9   2   6       13.73       33.63     23.78 o
  -8   2   6        8.97       -4.22     19.58 o
  -7   2   6     4822.34     5004.58     79.20 o
  -6   2   6      112.72      154.25     15.24 o
  -5   2   6      196.47      160.45      8.58 o
  -4   2   6     3844.82     4084.47     40.39 o
  -3   2   6     5809.48     6806.56     63.38 o
  -2   2   6    13132.68    13354.75    149.09 o
  -1   2   6       14.10       31.95      3.72 o
   0   2   6    17563.30    18768.10    306.43 o
   1   2   6     9558.90     9907.45    337.30 o
   2   2   6      798.57      938.25     30.38 o
   3   2   6     7760.56     8184.46    114.06 o
   4   2   6      905.05      784.01     20.96 o
   5   2   6     1319.33     1214.27     31.21 o
   6   2   6        2.63        0.87     14.46 o
   7   2   6      472.00      466.13     22.02 o
   8   2   6     1001.56      890.53     31.23 o
   9   2   6      510.59      539.32     31.59 o
  10   2   6       97.05       64.43     27.15 o
  11   2   6      500.53      503.12     51.46 o
 -12   3   6       16.57       51.07     40.00 o
 -11   3   6      725.82      745.57     44.96 o
 -10   3   6      553.97      489.87     32.61 o
  -9   3   6     2237.46     2216.57     52.13 o
  -8   3   6      135.73      128.58     22.02 o
  -7   3   6      920.86      866.54     40.67 o
  -6   3   6     4741.85     5080.96     66.31 o
  -5   3   6     2804.02     2928.72     33.94 o
  -4   3   6     4757.04     4591.03     48.05 o
  -3   3   6      846.70      778.20     11.15 o
  -2   3   6     3700.81     3714.94     35.72 o
  -1   3   6    12450.71    13350.57    141.62 o
   0   3   6    16754.06    17105.39    414.86 o
   1   3   6     2119.88     2314.71     38.26 o
   2   3   6    21434.18    22894.28    430.32 o
   3   3   6     4029.92     4660.61     73.49 o
   4   3   6     4256.78     4762.57     70.70 o
   5   3   6     6508.65     6530.05     95.23 o
   6   3   6      180.63      179.24     16.47 o
   7   3   6     4706.61     4488.49     72.71 o
   8   3   6       11.50       19.37     20.36 o
   9   3   6      219.47      239.30     26.23 o
  10   3   6      567.01      651.88     48.57 o
  11   3   6      106.89       86.03     45.53 o
 -12   4   6       11.54      -40.47     40.47 o
 -11   4   6       38.92      107.23     37.39 o
 -10   4   6      153.57      144.70     29.11 o
  -9   4   6       55.57       62.71     24.55 o
  -8   4   6        2.82        0.63     20.71 o
  -7   4   6       87.14       87.60     18.95 o
  -6   4   6      194.54      205.50     16.19 o
  -5   4   6        1.98       10.36      8.13 o
  -4   4   6       12.43        8.58      6.87 o
  -3   4   6      328.52      276.17      8.16 o
  -2   4   6       17.50       32.33      5.13 o
  -1   4   6     8062.38     8737.94    100.41 o
   0   4   6      938.22      963.57     16.17 o
   1   4   6        4.88       11.80      6.90 o
   2   4   6     2045.07     2033.08     35.00 o
   3   4   6       46.93       55.91     10.11 o
   4   4   6      722.86      752.64     30.94 o
   5   4   6      156.48      164.03     14.67 o
   6   4   6        0.49       11.02     17.51 o
   7   4   6       24.17       49.22     18.83 o
   8   4   6      181.53      195.72     23.17 o
   9   4   6       13.33      -20.47     28.39 o
  10   4   6        6.99       -6.18     54.28 o
  11   4   6       54.01       47.31     46.80 o
 -12   5   6      182.34      193.63     51.04 o
 -11   5   6      217.74      199.43     34.28 o
 -10   5   6       15.67       23.62     28.09 o
  -9   5   6     1488.48     1445.78     53.07 o
  -8   5   6        0.52      -16.48     21.26 o
  -7   5   6        8.21       12.62     18.95 o
  -6   5   6     2225.77     2260.72     44.18 o
  -5   5   6      978.41      923.76     18.61 o
  -4   5   6     4784.24     4443.31     45.18 o
  -3   5   6     2186.99     2255.54     27.44 o
  -2   5   6        8.21       44.27      5.58 o
  -1   5   6     1634.48     1682.60     25.03 o
   0   5   6     1783.46     1689.44     27.60 o
   1   5   6      343.74      467.77     13.44 o
   2   5   6     1871.33     1514.38     24.20 o
   3   5   6      582.12      596.93     17.91 o
   4   5   6       75.52       68.85     12.31 o
   5   5   6     7775.37     7663.02    149.38 o
   6   5   6       69.03      103.70     17.43 o
   7   5   6     2401.81     2320.24     65.58 o
   8   5   6       12.64       30.02     25.78 o
   9   5   6      108.16       66.75     36.29 o
  10   5   6       87.12       93.95     40.72 o
  11   5   6        9.37       27.63     45.17 o
 -11   6   6       10.04       12.26     32.46 o
 -10   6   6       56.05       48.03     30.21 o
  -9   6   6       38.28       26.79     27.16 o
  -8   6   6      345.40      339.96     26.43 o
  -7   6   6     5365.36     5364.57     86.27 o
  -6   6   6       25.75       37.48     16.90 o
  -5   6   6     5701.13     5468.62     75.79 o
  -4   6   6     2134.90     2053.49     27.25 o
  -3   6   6        2.08        6.34      8.14 o
  -2   6   6    22088.19    22295.30    225.27 o
  -1   6   6     1963.86     2082.91     30.33 o
   0   6   6     9884.42     9881.12    134.45 o
   1   6   6     3721.31     3516.36     53.32 o
   2   6   6      111.16      116.30      8.74 o
   3   6   6     8032.92     7757.86     98.14 o
   4   6   6     1668.74     1517.69     29.29 o
   5   6   6     2834.59     2733.80     48.94 o
   6   6   6      917.17      832.95     27.52 o
   7   6   6      107.34       75.69     24.39 o
   8   6   6        3.70      -10.54     25.79 o
   9   6   6     1642.45     1632.12     65.31 o
  10   6   6       75.57      -14.85     49.67 o
  11   6   6      521.10      485.83     52.22 o
 -11   7   6      654.30      575.87     49.85 o
 -10   7   6     1052.49     1159.63     58.36 o
  -9   7   6      498.06      523.60     32.09 o
  -8   7   6     3544.46     3399.61     64.72 o
  -7   7   6     3250.95     3097.42     58.49 o
  -6   7   6     4196.71     4218.87     70.57 o
  -5   7   6     1273.91     1355.16     39.46 o
  -4   7   6     1025.42     1070.55     22.95 o
  -3   7   6     2363.15     2622.53     31.98 o
  -2   7   6     1533.50     1542.15     24.36 o
  -1   7   6       76.22       70.00     13.78 o
   0   7   6      274.30      284.69     11.62 o
   1   7   6     4062.13     3941.78     64.01 o
   2   7   6     1883.08     1929.10     33.26 o
   3   7   6     1953.48     1886.52     30.97 o
   4   7   6     3118.53     3061.54     49.97 o
   5   7   6     2521.94     2404.10     41.00 o
   6   7   6     3002.62     2770.85     64.16 o
   7   7   6     4431.24     4203.39     82.17 o
   8   7   6      391.12      317.89     37.34 o
   9   7   6      803.56      741.68     62.58 o
  10   7   6      345.27      273.80     46.50 o
 -11   8   6       71.50       82.34     40.35 o
 -10   8   6      101.70      102.43     36.44 o
  -9   8   6       21.39       52.90     32.31 o
  -8   8   6     2174.36     2211.36     57.33 o
  -7   8   6      770.78      760.23     34.76 o
  -6   8   6     4398.86     4259.51     78.94 o
  -5   8   6     1011.03     1083.90     32.19 o
  -4   8   6     1520.18     1478.06     27.75 o
  -3   8   6    10226.26     9898.14    117.26 o
  -2   8   6      929.65      902.90     25.57 o
  -1   8   6    20235.59    19542.37    263.20 o
   0   8   6      342.85      314.59     12.94 o
   1   8   6     3047.64     2936.70     44.49 o
   2   8   6     1176.64     1211.48     26.37 o
   3   8   6      528.05      502.18     21.61 o
   4   8   6     4919.53     4739.02     66.36 o
   5   8   6      254.09      242.87     19.25 o
   6   8   6       48.96       30.77     22.82 o
   7   8   6       44.15       46.39     26.37 o
   8   8   6     1341.67     1377.27     59.02 o
   9   8   6       56.54       53.37     56.26 o
  10   8   6     1116.54     1019.30     91.67 o
 -11   9   6       19.81      -12.75     76.27 o
 -10   9   6     1857.25     1817.73     61.83 o
  -9   9   6      108.85       84.81     34.84 o
  -8   9   6     1668.26     1671.06     54.84 o
  -7   9   6      598.88      616.44     38.70 o
  -6   9   6      201.72      230.35     43.83 o
  -5   9   6     3870.35     3683.96     72.40 o
  -4   9   6     1399.60     1387.12     86.06 o
  -3   9   6      728.77      749.53     31.29 o
  -2   9   6       42.47       19.54     15.34 o
  -1   9   6      822.75      782.72     19.64 o
   0   9   6      643.91      614.41     20.61 o
   1   9   6     4666.28     4523.67     86.98 o
   2   9   6      417.95      374.18     24.36 o
   3   9   6     5795.86     5710.01     84.05 o
   4   9   6     2581.33     2414.66     45.32 o
   5   9   6      143.47      161.08     19.50 o
   6   9   6     3662.30     3546.70     72.77 o
   7   9   6      717.58      668.60     42.79 o
   8   9   6     1227.32     1153.41     53.99 o
   9   9   6      330.92      321.05     53.40 o
  10   9   6        5.60       20.22     45.49 o
 -10  10   6       58.91       95.48     43.57 o
  -9  10   6       54.75       87.71     40.97 o
  -8  10   6       58.27      107.21     36.19 o
  -7  10   6       86.65      193.94     35.22 o
  -6  10   6      205.65      209.05     37.65 o
  -5  10   6      960.51      975.11     36.39 o
  -4  10   6      597.73      589.42     28.63 o
  -3  10   6      714.70      735.13     27.63 o
  -2  10   6     1513.74     1396.12     37.46 o
  -1  10   6      417.02      401.61     21.25 o
   0  10   6      177.55      186.10     20.50 o
   1  10   6     4639.78     4439.39     87.04 o
   2  10   6      337.01      346.47     29.15 o
   3  10   6      376.85      402.06     27.51 o
   4  10   6        1.61       30.13     20.59 o
   5  10   6      201.53      218.27     25.61 o
   6  10   6       56.26       61.21     31.06 o
   7  10   6      229.30      221.38     36.46 o
   8  10   6       11.88       19.55     37.75 o
   9  10   6      120.97      158.29     44.77 o
 -10  11   6       94.09      149.74     47.33 o
  -9  11   6      727.76      691.87     50.55 o
  -8  11   6      408.68      448.30     43.35 o
  -7  11   6       53.60      112.25     45.33 o
  -6  11   6      215.30      248.88     33.40 o
  -5  11   6     1460.46     1458.33     73.88 o
  -4  11   6     1434.10     1404.08     46.64 o
  -3  11   6     2809.92     2635.22     56.05 o
  -2  11   6       93.48       94.48     19.22 o
  -1  11   6      332.49      334.15     21.61 o
   0  11   6     9056.08     8733.60    254.84 o
   1  11   6     2954.49     2828.50     98.31 o
   2  11   6      833.92      787.42     44.25 o
   3  11   6       31.88       62.60     25.07 o
   4  11   6       46.39       56.02     26.29 o
   5  11   6      230.34      255.13     27.86 o
   6  11   6      268.22      324.27     37.42 o
   7  11   6      190.52      271.87     40.04 o
   8  11   6      457.89      477.21     47.12 o
   9  11   6       49.92       80.08     59.62 o
  -9  12   6        9.58       88.39     44.50 o
  -8  12   6       76.15      114.75     41.55 o
  -7  12   6      210.47      183.67     38.27 o
  -6  12   6      689.22      629.36     43.40 o
  -5  12   6        9.13       13.55     28.24 o
  -4  12   6      155.73      126.18     27.47 o
  -3  12   6      564.80      617.78     35.52 o
  -2  12   6     1661.31     1534.98     44.06 o
  -1  12   6     1570.49     1731.41     44.94 o
   0  12   6       10.93       40.28     33.63 o
   1  12   6       18.30       51.07     32.01 o
   2  12   6      415.29      457.31     39.53 o
   3  12   6      566.39      578.83     35.02 o
   4  12   6       27.47       40.22     29.78 o
   5  12   6       16.16       17.41     39.25 o
   6  12   6      274.16      300.28     68.55 o
   7  12   6      124.59       85.21     39.35 o
   8  12   6      160.58      211.89     45.04 o
  -8  13   6      284.18      234.26     43.91 o
  -7  13   6      126.24      162.25     67.97 o
  -6  13   6      474.83      483.57     37.01 o
  -5  13   6        7.82       72.23     40.82 o
  -4  13   6       60.66      150.52     33.24 o
  -3  13   6      282.49      347.32     34.42 o
  -2  13   6      168.45      193.66     31.29 o
  -1  13   6       11.79       18.06     21.96 o
   0  13   6      144.77      182.15     30.06 o
   1  13   6      645.99      613.97     45.35 o
   2  13   6      885.92      900.07     69.88 o
   3  13   6       70.96      172.00     35.93 o
   4  13   6       73.68       62.03     40.93 o
   5  13   6      693.94      752.78     57.52 o
   6  13   6        7.37       92.01     48.14 o
   7  13   6      468.18      456.32     79.50 o
  -8  14   6      323.97      338.10     75.95 o
  -7  14   6      857.45      848.25     52.81 o
  -6  14   6       25.06      -24.97     34.41 o
  -5  14   6      236.66      207.64     33.89 o
  -4  14   6     1010.82     1084.83     44.02 o
  -3  14   6       19.43       26.60     33.20 o
  -2  14   6     2875.29     2827.67     75.67 o
  -1  14   6      244.53      250.62     42.18 o
   0  14   6     1132.86     1157.72     51.28 o
   1  14   6      324.48      293.38     45.80 o
   2  14   6        0.14       50.63     41.11 o
   3  14   6     1663.40     1625.45     87.30 o
   4  14   6      266.40      438.12     74.80 o
   5  14   6      481.75      457.39     77.59 o
   6  14   6       25.67       14.87     70.64 o
   7  14   6      212.31      167.65     77.06 o
  -7  15   6       59.83      101.43     59.77 o
  -6  15   6     1264.04     1338.15     63.02 o
  -5  15   6      118.14      130.59     45.48 o
  -4  15   6       60.51      122.35     43.82 o
  -3  15   6       10.96       23.58     71.62 o
  -2  15   6       36.47       25.93     47.28 o
  -1  15   6      170.04      208.38     47.29 o
   0  15   6       68.82       96.38     46.21 o
   1  15   6       44.79        7.87     44.40 o
   2  15   6     1357.06     1425.65     71.96 o
   3  15   6      231.96      261.83     74.93 o
   4  15   6      206.76      242.65     75.29 o
   5  15   6      275.75      346.22     79.95 o
   6  15   6      194.12      240.41     80.75 o
  -5  16   6        3.24        2.24     46.68 o
  -4  16   6      262.29      294.13     48.68 o
  -3  16   6      513.81      596.10     97.10 o
  -2  16   6       87.99      169.64     74.88 o
  -1  16   6     1690.14     1835.60    125.71 o
   0  16   6       71.25      113.24     50.72 o
   1  16   6      258.27      296.74     55.17 o
   2  16   6      607.62      501.48     81.52 o
   3  16   6        9.28        2.18     75.38 o
   4  16   6      430.06      410.33     85.22 o
  -4  17   6      204.05      218.82     49.57 o
  -3  17   6      464.44      640.74     55.03 o
  -2  17   6       49.31      149.89     58.24 o
  -1  17   6      367.19      351.44     59.91 o
   0  17   6       42.15       61.73     54.15 o
   1  17   6      663.59      673.85     98.34 o
   2  17   6      300.06      249.94     87.81 o
   3  17   6      477.87      328.34     83.04 o
 -12   1   7       65.38       80.55     41.64 o
 -11   1   7      344.67      331.25     39.08 o
 -10   1   7        7.73       87.59     32.79 o
  -9   1   7     1269.14     1455.73     44.38 o
  -8   1   7     1335.63     1361.06     40.51 o
  -7   1   7       94.12       86.66     14.69 o
  -6   1   7        5.02       -9.31      9.31 o
  -5   1   7     1803.57     1875.63     23.30 o
  -4   1   7    10276.44    10774.17     95.70 o
  -3   1   7     6678.16     6898.86     61.87 o
  -2   1   7      933.31     1070.59     14.33 o
  -1   1   7       15.99       12.12      3.76 o
   0   1   7     2210.13     2226.64     37.20 o
   1   1   7     5444.74     5764.55    102.23 o
   2   1   7     8368.35     8309.16    114.60 o
   3   1   7       29.04       65.76      8.16 o
   4   1   7     1838.13     1870.96     33.17 o
   5   1   7     1830.54     1822.54     61.20 o
   6   1   7      649.99      738.37     54.10 o
   7   1   7     2014.58     2019.60     93.84 o
   8   1   7     2213.23     2233.95     54.51 o
   9   1   7      193.55      222.22     40.13 o
  10   1   7        3.25      -26.17     26.17 o
  11   1   7      475.96      542.10     51.55 o
 -12   2   7     1121.96     1182.41     60.91 o
 -11   2   7       51.83       89.03     36.87 o
 -10   2   7     1501.89     1528.25     54.72 o
  -9   2   7     1896.21     1908.32     52.72 o
  -8   2   7      313.33      354.91     26.21 o
  -7   2   7    11622.52    12188.46    172.94 o
  -6   2   7        2.70       -9.12      9.12 o
  -5   2   7     1106.88      981.47     22.53 o
  -4   2   7     5226.26     5567.28     62.61 o
  -3   2   7     2832.71     3017.01     28.92 o
  -2   2   7     3030.85     2900.32     29.73 o
  -1   2   7     9720.72    10881.02    116.01 o
   0   2   7     7759.51     7982.86     99.38 o
   1   2   7      157.41      164.51     15.62 o
   2   2   7      116.83      106.15     10.77 o
   3   2   7      171.26      179.15      9.93 o
   4   2   7    10733.52    10793.76    150.09 o
   5   2   7       13.42       55.45     18.59 o
   6   2   7     4364.35     4369.83     68.95 o
   7   2   7      259.01      249.62     26.59 o
   8   2   7       57.14       46.40     20.68 o
   9   2   7     4603.56     4738.66     86.91 o
  10   2   7       44.61        4.91     31.54 o
  11   2   7      132.06      227.27     46.61 o
 -12   3   7      520.79      605.48     69.89 o
 -11   3   7      317.40      358.15     39.46 o
 -10   3   7      584.05      635.46     36.56 o
  -9   3   7      106.51       91.67     24.78 o
  -8   3   7      451.89      427.27     25.28 o
  -7   3   7      613.57      618.61     22.49 o
  -6   3   7      137.36      161.02     14.73 o
  -5   3   7     1455.80     1450.26     21.12 o
  -4   3   7     8640.79     8945.92     80.29 o
  -3   3   7       30.07       54.47      4.71 o
  -2   3   7    20760.99    23179.09    220.43 o
  -1   3   7    28595.23    30769.48    324.09 o
   0   3   7    15456.37    16118.68    193.89 o
   1   3   7    17905.06    17943.98    358.11 o
   2   3   7     1660.55     1707.42     50.56 o
   3   3   7     6959.87     7165.21    101.21 o
   4   3   7     2909.26     2964.32     47.84 o
   5   3   7     2223.31     2407.73     42.92 o
   6   3   7      264.39      272.35     17.98 o
   7   3   7       38.13       70.03     18.54 o
   8   3   7      378.16      331.51     24.24 o
   9   3   7       10.50        1.06     24.16 o
  10   3   7      429.98      458.67     45.82 o
  11   3   7      241.89      307.06     52.40 o
 -12   4   7        4.25      -13.70     45.60 o
 -11   4   7     1433.03     1408.59     48.43 o
 -10   4   7      947.18      910.96     38.48 o
  -9   4   7     1355.41     1440.75     46.01 o
  -8   4   7     7209.48     7246.24    111.68 o
  -7   4   7      440.65      456.56     23.16 o
  -6   4   7    22208.40    22421.45    283.29 o
  -5   4   7      244.89      246.31     10.25 o
  -4   4   7    16544.73    17081.85    166.23 o
  -3   4   7    10460.34    10540.91     97.28 o
  -2   4   7      908.45      870.63     13.67 o
  -1   4   7    24617.89    25537.50    286.43 o
   0   4   7     6430.66     6633.83    104.13 o
   1   4   7      358.41      410.27     13.73 o
   2   4   7     4146.13     4767.55     68.42 o
   3   4   7    12503.73    12373.32    187.85 o
   4   4   7     1018.15     1048.32     26.73 o
   5   4   7    15148.55    15080.29    208.52 o
   6   4   7     2033.42     2047.90     41.75 o
   7   4   7     3497.55     3360.78     59.58 o
   8   4   7     3019.16     3040.20     58.17 o
   9   4   7      146.50      167.42     37.38 o
  10   4   7     2192.16     2260.21     77.09 o
  11   4   7      187.66       96.66     46.53 o
 -12   5   7      286.81      288.43     79.24 o
 -11   5   7      224.50      169.56     34.83 o
 -10   5   7      998.55     1035.40     46.89 o
  -9   5   7       98.84       78.44     25.27 o
  -8   5   7      496.10      509.13     27.09 o
  -7   5   7      114.38      104.91     19.70 o
  -6   5   7     1131.80     1118.16     31.96 o
  -5   5   7      396.42      417.89     12.33 o
  -4   5   7     6579.50     6371.60     68.81 o
  -3   5   7      405.03      418.95     10.60 o
  -2   5   7    13514.20    13768.62    138.37 o
  -1   5   7     6616.50     6201.91     72.34 o
   0   5   7     6398.80     6673.84     92.25 o
   1   5   7    12137.38    11717.40    159.40 o
   2   5   7       60.11       80.33      8.94 o
   3   5   7    10534.30    10646.48    163.39 o
   4   5   7     1422.12     1329.91     32.47 o
   5   5   7      107.56      153.50     17.94 o
   6   5   7      721.30      738.81     43.24 o
   7   5   7       68.08       83.95     21.07 o
   8   5   7       22.75       67.20     29.36 o
   9   5   7      389.51      277.62     46.45 o
  10   5   7       57.68      153.19     51.16 o
  11   5   7      134.60      131.60     42.03 o
 -11   6   7       24.99       22.29     46.83 o
 -10   6   7      626.14      671.83     35.98 o
  -9   6   7       16.48      -30.76     30.76 o
  -8   6   7     3046.96     2935.87     59.27 o
  -7   6   7     1275.34     1347.71     41.80 o
  -6   6   7        4.35        2.27     16.75 o
  -5   6   7     1824.56     1868.10     27.25 o
  -4   6   7     2281.49     2347.75     30.51 o
  -3   6   7       92.88      122.85      9.00 o
  -2   6   7     3878.47     3983.98     43.33 o
  -1   6   7       37.95       56.90      7.71 o
   0   6   7       48.86       16.81      8.04 o
   1   6   7       14.58       13.61      9.91 o
   2   6   7      382.37      390.57     11.79 o
   3   6   7       29.15       52.54     11.05 o
   4   6   7     1341.92     1174.86     29.20 o
   5   6   7      433.36      484.85     20.33 o
   6   6   7     1595.13     1576.20     38.44 o
   7   6   7     1968.44     1674.11     47.34 o
   8   6   7      313.08      248.68     42.85 o
   9   6   7      608.98      745.91     47.93 o
  10   6   7       36.82       35.91     48.59 o
 -11   7   7      122.26      132.63     39.04 o
 -10   7   7     1221.06     1220.03     49.51 o
  -9   7   7     1899.79     1899.93     57.06 o
  -8   7   7      877.12      943.97     35.31 o
  -7   7   7     1087.60     1108.45     36.15 o
  -6   7   7       78.15      112.37     18.73 o
  -5   7   7     5777.04     5570.16     76.52 o
  -4   7   7     3017.94     2867.07     35.47 o
  -3   7   7     5142.18     4881.94     58.31 o
  -2   7   7     4010.81     3864.65     44.99 o
  -1   7   7       89.07       87.80      8.75 o
   0   7   7     9170.89     8588.72    118.39 o
   1   7   7     4721.35     4456.93     71.53 o
   2   7   7     6728.45     6211.92     87.56 o
   3   7   7     2644.07     2672.45     39.92 o
   4   7   7      536.45      543.67     21.67 o
   5   7   7      250.91      264.46     18.76 o
   6   7   7      273.37      313.19     24.63 o
   7   7   7     1373.96     1285.23     54.24 o
   8   7   7      619.31      707.38     75.94 o
   9   7   7       31.05       68.71     39.94 o
  10   7   7      124.81       43.49     44.44 o
 -11   8   7      157.99      254.00     42.21 o
 -10   8   7        5.69       30.42     36.20 o
  -9   8   7      107.53      135.84     33.19 o
  -8   8   7       18.84       24.24     28.21 o
  -7   8   7      299.08      314.79     28.55 o
  -6   8   7     1955.11     1859.31     81.15 o
  -5   8   7       39.36       37.00     17.45 o
  -4   8   7       24.99       44.04     10.90 o
  -3   8   7     1363.41     1406.22     26.96 o
  -2   8   7      130.77      136.30     11.23 o
  -1   8   7     1596.35     1655.60     34.83 o
   0   8   7       79.98       84.26     10.76 o
   1   8   7      537.36      530.77     18.30 o
   2   8   7     1548.32     1490.42     28.73 o
   3   8   7       85.31       94.68     11.63 o
   4   8   7      336.96      346.97     17.07 o
   5   8   7      718.06      783.23     39.69 o
   6   8   7      160.71      144.61     34.32 o
   7   8   7      265.35      206.72     34.65 o
   8   8   7      210.76      249.22     39.47 o
   9   8   7        2.15      -11.20     41.79 o
  10   8   7       64.05       20.80     44.35 o
 -11   9   7       67.83       72.22     78.99 o
 -10   9   7       29.07       22.59     38.30 o
  -9   9   7      370.67      374.70     36.54 o
  -8   9   7        4.32       10.05     35.09 o
  -7   9   7      136.92      183.55     33.14 o
  -6   9   7        1.51       24.19     27.06 o
  -5   9   7     1348.07     1223.98     43.80 o
  -4   9   7       51.71       55.23     17.12 o
  -3   9   7     1585.21     1528.24     35.50 o
  -2   9   7      116.65      178.04     19.55 o
  -1   9   7     3973.80     3976.94     55.57 o
   0   9   7      777.06      771.01     21.70 o
   1   9   7       95.49      139.24     15.55 o
   2   9   7     3977.06     3657.45     73.09 o
   3   9   7        0.36       26.12     13.93 o
   4   9   7      181.85      203.22     20.88 o
   5   9   7     2701.79     2576.14     58.26 o
   6   9   7      767.84      718.81     39.69 o
   7   9   7      279.71      301.85     46.78 o
   8   9   7      459.16      499.55     61.98 o
   9   9   7       41.44      -26.79     61.76 o
 -10  10   7      376.72      414.78     48.29 o
  -9  10   7      993.77      899.18     52.46 o
  -8  10   7       22.54       28.44     35.88 o
  -7  10   7     3848.84     3614.80    159.83 o
  -6  10   7       55.00       58.85     26.10 o
  -5  10   7     2508.46     2337.92     57.03 o
  -4  10   7       21.40       56.55     18.27 o
  -3  10   7     1486.38     1380.20     38.80 o
  -2  10   7     5084.48     4840.53    116.60 o
  -1  10   7     1602.14     1520.69     35.48 o
   0  10   7     1000.85      999.54     28.60 o
   1  10   7     1196.95     1239.82     39.81 o
   2  10   7     2109.68     1977.63     53.53 o
   3  10   7     2456.86     2431.10     59.41 o
   4  10   7     4806.63     4506.15    102.79 o
   5  10   7       67.32       42.24     29.90 o
   6  10   7     3258.60     2912.32     79.15 o
   7  10   7      550.72      532.81     42.55 o
   8  10   7       31.25      -27.30     38.86 o
   9  10   7      905.68      950.34     58.43 o
 -10  11   7       22.33        0.98     46.23 o
  -9  11   7      131.12      221.29     44.93 o
  -8  11   7        8.31       -1.60     38.32 o
  -7  11   7       34.70      -23.59     34.34 o
  -6  11   7       38.71       83.68     29.72 o
  -5  11   7     1430.62     1405.02     49.36 o
  -4  11   7       11.43       34.84     24.46 o
  -3  11   7     2405.86     2454.91     54.77 o
  -2  11   7      859.56      806.61     30.07 o
  -1  11   7     3398.65     3295.58     62.94 o
   0  11   7     2620.94     2611.52     84.08 o
   1  11   7     1067.54     1116.94     40.13 o
   2  11   7     1446.24     1552.10     61.32 o
   3  11   7     1359.11     1434.42     60.06 o
   4  11   7      792.59      813.29     37.54 o
   5  11   7     1292.28     1207.16     51.37 o
   6  11   7      124.43      155.30     35.49 o
   7  11   7      352.47      310.16     41.74 o
   8  11   7       14.56       43.98     41.34 o
  -9  12   7      897.09      847.63     55.25 o
  -8  12   7     1391.43     1318.09     58.70 o
  -7  12   7        2.50       -2.68     36.57 o
  -6  12   7     2851.51     2942.93    117.48 o
  -5  12   7       54.82       38.79     28.07 o
  -4  12   7      456.57      372.30     30.39 o
  -3  12   7     1419.66     1401.74     44.56 o
  -2  12   7      812.98      776.36     30.72 o
  -1  12   7     3492.37     3336.66     65.69 o
   0  12   7     2260.90     2311.49     58.39 o
   1  12   7        4.08        3.61     33.90 o
   2  12   7      108.56       98.23     32.98 o
   3  12   7     1453.89     1372.29     51.94 o
   4  12   7        2.04      -53.92     53.92 o
   5  12   7      623.97      678.87     70.45 o
   6  12   7      783.08      789.43     59.04 o
   7  12   7      838.07      848.77     63.84 o
   8  12   7      444.59      532.34     90.01 o
  -8  13   7      251.64      283.63     62.93 o
  -7  13   7      212.85      260.98     43.02 o
  -6  13   7        9.59        4.79     33.18 o
  -5  13   7       93.94       92.37     30.71 o
  -4  13   7     1664.16     1524.12     52.49 o
  -3  13   7      156.62      161.17     32.29 o
  -2  13   7     2285.51     2200.91     64.80 o
  -1  13   7     1111.98     1146.83     38.77 o
   0  13   7       75.65      107.91     45.03 o
   1  13   7     3480.33     3248.13     94.83 o
   2  13   7        3.30       55.30     35.95 o
   3  13   7     2851.31     2683.63    125.27 o
   4  13   7       39.02       26.68     60.27 o
   5  13   7       14.93       17.39     55.86 o
   6  13   7      211.71      304.08     67.11 o
   7  13   7        6.45       72.97     52.83 o
  -8  14   7       19.75       11.53     69.98 o
  -7  14   7        2.40       51.98     41.39 o
  -6  14   7      525.81      467.18     39.86 o
  -5  14   7      314.56      363.48     38.15 o
  -4  14   7       21.85       76.89     36.37 o
  -3  14   7       35.13       57.91     34.44 o
  -2  14   7       58.59      111.20     33.48 o
  -1  14   7      135.33      194.25     71.19 o
   0  14   7        0.45       -8.70     33.78 o
   1  14   7        0.10       31.54     56.80 o
   2  14   7      316.80      340.14     47.38 o
   3  14   7       71.06      179.53     65.44 o
   4  14   7       13.75      115.31     62.60 o
   5  14   7      191.14      176.58     49.27 o
   6  14   7       31.81       30.21     65.77 o
  -6  15   7        6.27       41.76    110.04 o
  -5  15   7       75.59       83.69     34.95 o
  -4  15   7      239.29      251.90     36.41 o
  -3  15   7      723.18      858.20     47.09 o
  -2  15   7       67.97        8.50     35.79 o
  -1  15   7        0.33       47.56     35.09 o
   0  15   7      108.38      190.12     37.08 o
   1  15   7      380.75      425.53     52.29 o
   2  15   7      559.93      709.79     83.85 o
   3  15   7      226.42      152.45     66.42 o
   4  15   7        1.21      -41.76     63.40 o
   5  15   7        3.54      -30.81     71.22 o
  -5  16   7      353.78      383.54     52.78 o
  -4  16   7      119.81      145.42     47.10 o
  -3  16   7      212.92      250.76     57.34 o
  -2  16   7      446.21      505.05     79.45 o
  -1  16   7      976.45     1113.74    152.66 o
   0  16   7      978.34     1058.56     67.50 o
   1  16   7       44.34       21.99     77.36 o
   2  16   7        1.49        7.51     68.23 o
   3  16   7       23.73        5.84     74.78 o
   4  16   7        6.89        3.74     69.48 o
  -3  17   7       90.00      139.95     49.10 o
  -2  17   7      189.11      255.16     61.46 o
  -1  17   7      139.77       91.83     55.80 o
   0  17   7      312.08      332.36     84.00 o
   1  17   7      329.52      356.09     89.75 o
   2  17   7       72.40      195.12     86.69 o
 -12   0   8      575.45      626.98     94.32 o
 -11   0   8     2871.90     2904.47    186.92 o
 -10   0   8       88.72       53.89     48.02 o
  -9   0   8     2957.50     3152.09     81.07 o
  -8   0   8     2265.74     2295.56     83.08 o
  -7   0   8      416.83      464.60     28.04 o
  -6   0   8    11942.79    12647.69    178.62 o
  -5   0   8     4568.96     4236.20     58.21 o
  -4   0   8     2197.99     2139.68     33.88 o
  -3   0   8      258.40      196.17      8.38 o
  -2   0   8    19233.18    20691.57    275.41 o
  -1   0   8     3520.67     3556.79     96.68 o
   0   0   8    49004.24    51820.38   1079.93 o
   1   0   8     7121.37     6890.09    144.28 o
   2   0   8    10217.40    10638.95    211.46 o
   3   0   8    26468.12    27663.21    478.30 o
   4   0   8        5.01       54.66     15.91 o
   5   0   8    16188.68    15513.89    344.16 o
   6   0   8      352.20      338.70     38.99 o
   7   0   8     3359.13     3297.02     92.85 o
   8   0   8      400.90      353.13     39.77 o
   9   0   8       10.26       19.66     39.99 o
  10   0   8     1341.06     1194.79     69.42 o
  11   0   8     1025.78     1066.05     67.44 o
 -12   1   8      103.59      118.08     47.31 o
 -11   1   8      205.00      247.18     37.91 o
 -10   1   8      222.42      212.96     34.24 o
  -9   1   8     4368.37     4271.82     75.92 o
  -8   1   8     1377.64     1306.06     35.22 o
  -7   1   8     4167.97     4222.84     58.54 o
  -6   1   8     2225.97     2164.13     28.86 o
  -5   1   8    13114.01    14381.96    127.50 o
  -4   1   8     7443.97     7151.31     64.91 o
  -3   1   8     1775.89     2011.60     24.67 o
  -2   1   8     6882.43     7244.31     71.73 o
  -1   1   8     5328.85     5192.42     71.97 o
   0   1   8      746.18      804.01     29.38 o
   1   1   8      122.94      106.87      8.46 o
   2   1   8     3110.50     3400.41     54.55 o
   3   1   8        6.24       18.43      8.40 o
   4   1   8     3384.54     3344.71     51.99 o
   5   1   8     1509.00     1560.08     32.21 o
   6   1   8     2586.59     2379.67     44.55 o
   7   1   8     1631.81     1655.42     58.00 o
   8   1   8     3589.62     3489.41    102.31 o
   9   1   8     1210.03     1230.50     40.03 o
  10   1   8      677.08      641.30     39.23 o
  11   1   8      511.68      523.39     72.44 o
 -12   2   8      969.90     1097.31     53.58 o
 -11   2   8       87.91       50.46     36.71 o
 -10   2   8     1478.46     1516.35     71.11 o
  -9   2   8      930.65      978.41     36.01 o
  -8   2   8      676.16      701.67     31.29 o
  -7   2   8       60.45       67.51     14.70 o
  -6   2   8     2174.69     2230.73     29.51 o
  -5   2   8     4936.89     5239.66     49.75 o
  -4   2   8     1363.84     1432.14     17.32 o
  -3   2   8     6776.72     7206.01     70.47 o
  -2   2   8      305.22      357.75      7.82 o
  -1   2   8    28016.81    29799.07    314.01 o
   0   2   8      870.03      980.41     16.65 o
   1   2   8      191.67      286.50     10.46 o
   2   2   8      912.67      865.72     27.94 o
   3   2   8    10984.32    11863.53    163.53 o
   4   2   8     5089.61     5010.83     74.00 o
   5   2   8        5.86       -7.06     12.24 o
   6   2   8     2362.96     2265.78     43.20 o
   7   2   8        9.34        7.61     17.76 o
   8   2   8        1.82       28.82     20.96 o
   9   2   8     1431.96     1404.51     49.44 o
  10   2   8      300.57      369.10     35.69 o
  11   2   8       50.58      116.54     64.68 o
 -12   3   8      154.05      193.34     42.89 o
 -11   3   8        9.06       79.42     31.88 o
 -10   3   8      760.60      801.28     36.38 o
  -9   3   8      954.96     1038.10     36.25 o
  -8   3   8     3897.59     3859.99     68.30 o
  -7   3   8      241.49      201.42     18.11 o
  -6   3   8     1356.93     1317.24     22.30 o
  -5   3   8     5084.81     5593.97     58.02 o
  -4   3   8     3394.24     3337.54     34.02 o
  -3   3   8    20731.56    21399.71    185.24 o
  -2   3   8     1538.99     1615.37     22.50 o
  -1   3   8     2254.21     2397.06     28.60 o
   0   3   8      567.50      471.42     10.35 o
   1   3   8      114.41       93.66      9.84 o
   2   3   8    10004.22     9692.84    147.57 o
   3   3   8     3168.87     2967.01     50.81 o
   4   3   8     1585.08     1573.11     43.10 o
   5   3   8       72.00       44.59     15.16 o
   6   3   8      761.05      799.13     37.90 o
   7   3   8      796.74      792.13     27.15 o
   8   3   8     2068.55     2099.83     47.54 o
   9   3   8      162.52      162.01     38.26 o
  10   3   8      108.45       71.05     43.38 o
  11   3   8      198.92      272.74     48.21 o
 -12   4   8       82.53      116.17     41.42 o
 -11   4   8      295.61      339.36     35.33 o
 -10   4   8       39.91       63.32     28.24 o
  -9   4   8      214.56      214.62     26.17 o
  -8   4   8       89.24      128.40     22.57 o
  -7   4   8       44.29       43.00     18.15 o
  -6   4   8     4621.51     4536.05     56.53 o
  -5   4   8       64.55       74.42      9.23 o
  -4   4   8     1159.24     1243.22     17.64 o
  -3   4   8     1371.32     1512.96     18.14 o
  -2   4   8      370.86      412.40     13.36 o
  -1   4   8      939.82      893.76     15.17 o
   0   4   8     1495.80     1636.66     29.67 o
   1   4   8      268.88      253.47     11.08 o
   2   4   8      444.84      497.83     16.42 o
   3   4   8      594.29      661.85     33.26 o
   4   4   8        0.64      -11.46     11.46 o
   5   4   8      444.33      434.24     18.56 o
   6   4   8       84.46      117.67     19.04 o
   7   4   8      506.57      461.29     23.66 o
   8   4   8        0.63       27.99     25.58 o
   9   4   8        0.18       31.96     36.42 o
  10   4   8      107.21      112.12     42.37 o
  11   4   8       12.12       41.41     46.14 o
 -12   5   8        0.63       -5.12     48.87 o
 -11   5   8       22.68       34.12     36.06 o
 -10   5   8      942.66      951.18     62.08 o
  -9   5   8        5.19       29.56     25.18 o
  -8   5   8     2164.80     2091.39     49.56 o
  -7   5   8     1954.96     1895.85     44.65 o
  -6   5   8     2893.39     2868.95     43.19 o
  -5   5   8     1406.42     1333.31     22.26 o
  -4   5   8      817.82      698.21     14.62 o
  -3   5   8    18055.46    18540.93    187.62 o
  -2   5   8      956.68      941.66     16.09 o
  -1   5   8     2491.60     2534.86     32.61 o
   0   5   8      206.95      185.85      8.04 o
   1   5   8     3405.70     3301.69     48.91 o
   2   5   8     5119.79     4792.39     68.37 o
   3   5   8     4506.06     4281.80     70.71 o
   4   5   8       30.73       39.62     12.88 o
   5   5   8       40.93       39.92     14.93 o
   6   5   8     3617.21     3330.43     57.46 o
   7   5   8      338.43      350.08     23.22 o
   8   5   8     2763.05     2704.31     76.73 o
   9   5   8       13.18       67.86     38.12 o
  10   5   8      209.75      149.77     43.44 o
 -11   6   8       60.25       87.60     38.21 o
 -10   6   8     3143.74     3170.64     75.77 o
  -9   6   8     1333.78     1289.97     61.82 o
  -8   6   8      353.87      341.42     25.61 o
  -7   6   8     2070.11     2027.93     46.43 o
  -6   6   8     1301.30     1210.34     45.06 o
  -5   6   8     1458.25     1366.10     24.36 o
  -4   6   8     2286.95     2189.84     31.29 o
  -3   6   8     1022.83     1010.97     17.43 o
  -2   6   8     2074.53     2304.89     30.36 o
  -1   6   8    17493.76    17305.77    195.96 o
   0   6   8      660.60      602.32     16.64 o
   1   6   8    15398.86    15272.33    207.13 o
   2   6   8     1106.58     1034.27     22.94 o
   3   6   8     1214.62     1260.70     30.23 o
   4   6   8     9045.32     8966.28    140.54 o
   5   6   8      167.76      154.12     19.60 o
   6   6   8     1420.42     1470.51     61.62 o
   7   6   8       57.00       46.13     33.12 o
   8   6   8       46.94       45.73     29.22 o
   9   6   8      229.76      312.53     84.09 o
  10   6   8      297.32      296.14     66.92 o
 -11   7   8       48.19       76.85     38.37 o
 -10   7   8      579.78      523.74     40.12 o
  -9   7   8      809.90      816.43     41.10 o
  -8   7   8      995.51      905.57     38.48 o
  -7   7   8     2508.16     2571.14     60.83 o
  -6   7   8      706.15      711.55     30.39 o
  -5   7   8     5419.23     5247.24     68.02 o
  -4   7   8     3834.52     3722.03     45.03 o
  -3   7   8     7735.76     7746.99     82.22 o
  -2   7   8     1955.88     1768.74     26.38 o
  -1   7   8     6909.17     6790.17     87.37 o
   0   7   8       51.38       44.83      9.87 o
   1   7   8      115.64      133.62     10.42 o
   2   7   8       63.50      110.39     16.92 o
   3   7   8       23.61       44.10     12.09 o
   4   7   8     1403.94     1259.25     33.35 o
   5   7   8     1133.60     1164.54     33.73 o
   6   7   8     3440.06     3047.33     85.71 o
   7   7   8      214.70      227.62     34.05 o
   8   7   8      985.28      912.23     48.41 o
   9   7   8      480.28      427.40     47.98 o
  10   7   8     1128.68     1046.78     58.32 o
 -11   8   8     1233.06     1359.19     56.26 o
 -10   8   8        5.19        2.74     35.44 o
  -9   8   8      967.07      913.43     42.64 o
  -8   8   8      405.78      399.42     32.90 o
  -7   8   8      280.68      244.37     32.00 o
  -6   8   8      256.24      248.30     29.71 o
  -5   8   8     3306.22     3130.42     55.86 o
  -4   8   8      448.25      426.13     16.71 o
  -3   8   8     1616.03     1649.17     35.66 o
  -2   8   8     9304.05     8976.63    124.93 o
  -1   8   8      431.40      514.66     17.37 o
   0   8   8    12828.17    12144.80    179.58 o
   1   8   8      363.14      360.88     17.35 o
   2   8   8     6645.17     6221.41     91.01 o
   3   8   8     4549.23     4202.23     64.36 o
   4   8   8       14.54        5.73     16.11 o
   5   8   8     7125.88     6632.91    113.98 o
   6   8   8        0.48       -9.06     27.75 o
   7   8   8      316.78      278.33     35.19 o
   8   8   8       57.51       98.54     37.83 o
   9   8   8        8.79       53.91     40.66 o
  10   8   8        4.71       76.99     59.01 o
 -11   9   8        6.06       27.55     77.87 o
 -10   9   8       40.93       32.41     37.67 o
  -9   9   8      935.52      929.78     50.63 o
  -8   9   8       13.67       30.46     35.57 o
  -7   9   8     3626.20     3489.72     84.08 o
  -6   9   8      596.25      586.62     36.51 o
  -5   9   8      394.17      374.40     27.93 o
  -4   9   8     3397.34     3274.25     56.93 o
  -3   9   8      313.16      330.96     20.81 o
  -2   9   8     5450.83     5096.77     74.56 o
  -1   9   8      773.06      726.99     25.55 o
   0   9   8      156.85      166.52     14.46 o
   1   9   8     3869.55     3615.37     61.92 o
   2   9   8     1564.22     1465.42     32.72 o
   3   9   8     4962.20     4713.47     64.72 o
   4   9   8     1452.61     1340.78     38.64 o
   5   9   8      323.88      371.85     32.42 o
   6   9   8      173.03      121.33     33.42 o
   7   9   8      915.97      910.62     51.61 o
   8   9   8       58.19       32.47     38.93 o
   9   9   8      705.07      764.21     52.77 o
 -10  10   8      213.65      213.62     46.26 o
  -9  10   8      101.65      165.13     42.67 o
  -8  10   8      113.36       74.99     38.09 o
  -7  10   8      508.88      573.90     41.70 o
  -6  10   8       15.43       41.30     27.71 o
  -5  10   8       12.79       26.13     24.14 o
  -4  10   8       11.53        6.69     19.15 o
  -3  10   8        9.22       19.97     18.89 o
  -2  10   8      147.32      143.95     16.73 o
  -1  10   8       16.68       20.86     14.44 o
   0  10   8      113.70      168.16     19.23 o
   1  10   8     4125.38     3997.84     68.10 o
   2  10   8      769.29      727.53     31.19 o
   3  10   8      322.51      346.71     26.82 o
   4  10   8     2610.62     2472.14     63.68 o
   5  10   8      670.33      557.18     37.65 o
   6  10   8      279.66      387.62     36.70 o
   7  10   8      660.47      630.39     45.14 o
   8  10   8        0.05       -1.90     39.84 o
   9  10   8       41.91       52.64     64.90 o
 -10  11   8      250.45      345.86     51.15 o
  -9  11   8      489.46      451.28     48.65 o
  -8  11   8      460.41      531.28     45.72 o
  -7  11   8      327.42      354.47     40.00 o
  -6  11   8       51.68       62.49     31.21 o
  -5  11   8     1212.88     1230.36     44.10 o
  -4  11   8     1118.05     1149.62     35.97 o
  -3  11   8     1991.13     1922.66     48.63 o
  -2  11   8     1684.33     1590.29     43.17 o
  -1  11   8     1027.03      938.21     41.96 o
   0  11   8       48.12       62.77     21.27 o
   1  11   8      465.36      491.61     27.07 o
   2  11   8     1234.67     1250.64     53.06 o
   3  11   8     1532.36     1682.00     71.25 o
   4  11   8       89.49       51.28     47.76 o
   5  11   8       23.53       20.84     39.73 o
   6  11   8      253.93      268.82     36.54 o
   7  11   8      346.79      330.92     42.07 o
   8  11   8      530.44      583.43     61.04 o
  -9  12   8      128.65      168.18     46.60 o
  -8  12   8        2.70       40.44     39.54 o
  -7  12   8      102.82       95.37     38.86 o
  -6  12   8      349.62      350.59     53.23 o
  -5  12   8     1277.42     1192.34     47.97 o
  -4  12   8        3.08       -6.99     26.70 o
  -3  12   8        7.94        2.89     22.92 o
  -2  12   8       50.34      106.57     22.69 o
  -1  12   8        8.83       12.36     20.79 o
   0  12   8     2406.68     2483.45     61.90 o
   1  12   8       36.87       -9.05     43.68 o
   2  12   8        7.63       35.27     48.52 o
   3  12   8      119.97      145.01     55.82 o
   4  12   8        5.46      -54.57     54.57 o
   5  12   8      451.33      404.70     58.79 o
   6  12   8       33.54       31.98     50.25 o
   7  12   8      130.44      228.24    140.18 o
   8  12   8       69.06      100.54    105.77 o
  -8  13   8      363.53      350.05     47.81 o
  -7  13   8      140.91      154.40     44.94 o
  -6  13   8      119.82      134.27     33.65 o
  -5  13   8      228.93      234.85     32.76 o
  -4  13   8      258.36      303.95     37.94 o
  -3  13   8     1497.33     1558.72     47.90 o
  -2  13   8      287.92      296.78     26.93 o
  -1  13   8       38.46       67.23     23.24 o
   0  13   8       11.96        1.23     35.36 o
   1  13   8       44.14       65.40     37.61 o
   2  13   8      346.52      360.93     63.19 o
   3  13   8       48.60       94.77     55.63 o
   4  13   8       68.00      115.64     63.00 o
   5  13   8       49.41       20.43     45.98 o
   6  13   8      689.52      674.63     60.25 o
   7  13   8       48.05       35.36     53.45 o
  -7  14   8      220.57      245.51     45.40 o
  -6  14   8      260.84      270.25     43.55 o
  -5  14   8      851.64      880.79     43.47 o
  -4  14   8      301.44      353.82     35.50 o
  -3  14   8      120.91      140.91     52.74 o
  -2  14   8       20.52       25.50     26.55 o
  -1  14   8     3730.75     3606.53     86.65 o
   0  14   8      327.59      340.54     35.28 o
   1  14   8     3686.41     3504.78    125.03 o
   2  14   8      353.47      413.14     67.10 o
   3  14   8        3.08      -60.63     62.70 o
   4  14   8     3540.35     3387.04    150.81 o
   5  14   8       81.53      111.83     53.07 o
   6  14   8      858.32      801.35     65.16 o
  -7  15   8      203.29      177.50     73.89 o
  -6  15   8      481.53      463.54     43.03 o
  -5  15   8      372.39      355.26     38.91 o
  -4  15   8      231.01      273.44     37.18 o
  -3  15   8      910.07      869.45     65.64 o
  -2  15   8        4.67       19.46     34.77 o
  -1  15   8      686.00      677.99     44.04 o
   0  15   8       10.25        3.00     35.03 o
   1  15   8      117.43      138.28     73.51 o
   2  15   8       34.94       21.36     63.22 o
   3  15   8      182.54      123.40     70.95 o
   4  15   8        0.21       33.50     72.01 o
   5  15   8      154.58      166.42     76.14 o
  -5  16   8      134.73      265.04     51.54 o
  -4  16   8       69.22       72.98     46.13 o
  -3  16   8       18.21       31.17     55.32 o
  -2  16   8     1360.00     1536.60     81.62 o
  -1  16   8        0.45       50.72     49.10 o
   0  16   8      127.73      262.39     80.55 o
   1  16   8      341.54      315.06     83.16 o
   2  16   8      373.61      282.67     80.61 o
   3  16   8      366.95      458.20     79.62 o
   4  16   8      252.27      213.01     81.62 o
  -3  17   8       64.27      121.74     57.47 o
  -2  17   8      617.46      695.41     67.66 o
  -1  17   8       23.64       94.59     85.15 o
   0  17   8        4.06       13.13     81.67 o
   1  17   8      390.17      626.80     95.38 o
   2  17   8       36.55       65.49     85.40 o
 -12   1   9        3.50       93.86     68.43 o
 -11   1   9      621.67      665.80     43.58 o
 -10   1   9      801.12      852.66     36.69 o
  -9   1   9      115.18      111.27     24.64 o
  -8   1   9     3845.64     3711.72     63.42 o
  -7   1   9      471.60      430.88     18.07 o
  -6   1   9     3769.95     3817.11     41.37 o
  -5   1   9     3497.26     3749.60     37.37 o
  -4   1   9    10005.03    10782.88     96.13 o
  -3   1   9     3293.16     3337.43     33.38 o
  -2   1   9     9635.17     9496.41     90.97 o
  -1   1   9     2817.12     2996.42     32.61 o
   0   1   9     2788.77     2902.86     42.80 o
   1   1   9    13594.55    13816.33    206.20 o
   2   1   9     1731.18     1514.91     25.33 o
   3   1   9    14458.23    14857.86    203.15 o
   4   1   9       14.78       13.72      9.96 o
   5   1   9     2574.30     2492.92     43.58 o
   6   1   9      601.53      617.84     28.37 o
   7   1   9        3.15       -5.93     18.13 o
   8   1   9     3547.33     3802.05     76.69 o
   9   1   9       20.90       29.35     28.90 o
  10   1   9      169.81      102.43     40.20 o
  11   1   9        1.56        6.02     81.05 o
 -12   2   9      239.69      217.10     43.32 o
 -11   2   9      251.89      281.81     39.57 o
 -10   2   9       78.46      138.20     31.97 o
  -9   2   9     2065.16     2061.11     58.99 o
  -8   2   9      145.17      162.01     26.49 o
  -7   2   9     2057.61     2157.59     35.54 o
  -6   2   9     8146.16     8351.74     81.18 o
  -5   2   9     1843.02     2002.96     24.22 o
  -4   2   9    24888.96    26198.90    228.10 o
  -3   2   9     4477.14     4827.50     46.38 o
  -2   2   9     4977.45     5077.19     52.08 o
  -1   2   9     9951.61    10097.58    108.63 o
   0   2   9    11459.98    11798.10    161.67 o
   1   2   9    17211.71    17969.33    266.82 o
   2   2   9     1199.63     1458.93     27.58 o
   3   2   9       32.20       43.75     11.32 o
   4   2   9      150.14      117.48     11.69 o
   5   2   9     3836.84     3809.59     74.58 o
   6   2   9       45.89       58.81     15.73 o
   7   2   9     1062.73     1062.03     33.10 o
   8   2   9      880.61      998.67     34.33 o
   9   2   9      300.56      311.71     35.64 o
  10   2   9      684.60      790.10     41.61 o
  11   2   9       44.52      -11.10     63.90 o
 -12   3   9     1275.05     1506.23    181.02 o
 -11   3   9      651.56      660.56     43.01 o
 -10   3   9     1463.25     1556.10     77.62 o
  -9   3   9     2560.72     2477.30     60.25 o
  -8   3   9     1391.25     1426.94     52.39 o
  -7   3   9     1930.21     1965.69     38.51 o
  -6   3   9      483.95      427.52     13.31 o
  -5   3   9     3666.00     3957.40     40.65 o
  -4   3   9       11.94       15.48      4.89 o
  -3   3   9       77.90       99.29      5.56 o
  -2   3   9      133.29      144.96      7.40 o
  -1   3   9     1738.34     1645.55     43.83 o
   0   3   9     3342.77     3648.66     48.40 o
   1   3   9     4360.49     4301.09     68.42 o
   2   3   9     7605.28     7307.21    112.61 o
   3   3   9     8421.42     8847.99    136.31 o
   4   3   9     5136.85     4935.40     73.66 o
   5   3   9     2874.11     2875.97     61.15 o
   6   3   9     2261.65     2282.14     60.22 o
   7   3   9     2591.06     2566.22     71.17 o
   8   3   9      428.27      464.04     30.74 o
   9   3   9      380.47      372.43     33.13 o
  10   3   9       70.94       18.68     40.62 o
  11   3   9        1.86      -43.90     95.05 o
 -12   4   9        0.87      -45.63     53.91 o
 -11   4   9      412.02      397.30     38.43 o
 -10   4   9     1546.56     1538.64     48.96 o
  -9   4   9        2.83       20.96     24.31 o
  -8   4   9      761.47      780.28     30.31 o
  -7   4   9     3177.09     3137.24     52.25 o
  -6   4   9       34.52       40.41     12.19 o
  -5   4   9    15622.48    15401.66    151.29 o
  -4   4   9      810.97     1000.45     15.70 o
  -3   4   9    11121.90    10827.60    105.39 o
  -2   4   9     3720.10     3534.08     41.37 o
  -1   4   9      103.77      123.36      7.11 o
   0   4   9    31355.44    31674.01    433.18 o
   1   4   9      106.90      119.75      8.77 o
   2   4   9      434.02      363.57     13.99 o
   3   4   9     2029.09     2132.68     40.24 o
   4   4   9     1056.25      999.52     26.18 o
   5   4   9     1521.20     1418.54     33.14 o
   6   4   9     5241.85     4976.13     78.14 o
   7   4   9        0.70       23.53     22.85 o
   8   4   9     1080.47     1056.45     60.60 o
   9   4   9      734.34      711.42     46.46 o
  10   4   9       90.54       77.05     41.84 o
 -12   5   9      925.72      937.85     51.95 o
 -11   5   9      402.15      363.82     40.40 o
 -10   5   9     1021.50     1061.78     40.48 o
  -9   5   9     2431.01     2358.35     56.05 o
  -8   5   9        7.68        5.51     22.07 o
  -7   5   9     1483.11     1466.22     40.36 o
  -6   5   9       24.28       20.95     13.52 o
  -5   5   9       59.95       55.14     10.33 o
  -4   5   9      350.09      299.88     10.15 o
  -3   5   9     3325.79     3257.84     34.94 o
  -2   5   9      341.90      448.61     10.72 o
  -1   5   9     8036.36     8160.81     94.63 o
   0   5   9     3857.33     3878.39     51.68 o
   1   5   9       13.43       12.59      7.87 o
   2   5   9     4925.26     4583.06     65.62 o
   3   5   9     1263.68     1263.81     29.41 o
   4   5   9     7128.39     6722.20     98.15 o
   5   5   9     1012.77      961.09     28.46 o
   6   5   9      167.91      185.07     23.14 o
   7   5   9      887.15      895.73     44.37 o
   8   5   9      133.06       93.78     36.83 o
   9   5   9      965.77      888.26     50.25 o
  10   5   9        1.65        1.35     60.60 o
 -11   6   9       84.36       49.21     37.71 o
 -10   6   9       12.17       35.37     34.37 o
  -9   6   9       12.05       -0.34     30.10 o
  -8   6   9      627.74      575.71     35.81 o
  -7   6   9      180.06      193.31     21.76 o
  -6   6   9     3977.08     3754.17     53.02 o
  -5   6   9     1054.28      975.26     22.87 o
  -4   6   9     1239.04     1274.15     46.90 o
  -3   6   9     2997.66     2888.78     36.95 o
  -2   6   9     4583.16     4711.54     50.90 o
  -1   6   9     3697.66     3409.76     42.85 o
   0   6   9      181.68      186.90     10.91 o
   1   6   9     4273.78     4168.83     60.94 o
   2   6   9     1182.97     1202.52     24.71 o
   3   6   9      193.87      260.96     32.38 o
   4   6   9      186.12      244.05     17.80 o
   5   6   9       37.76       60.77     16.40 o
   6   6   9      380.70      406.39     26.44 o
   7   6   9      840.53      726.18     52.55 o
   8   6   9      104.33      156.36     60.22 o
   9   6   9        3.11       37.56     37.23 o
  10   6   9      780.88      752.51     99.08 o
 -11   7   9       83.53      126.79     39.87 o
 -10   7   9      638.54      686.89     42.79 o
  -9   7   9      201.59      293.66     37.37 o
  -8   7   9     1847.79     1866.20     54.43 o
  -7   7   9     2709.19     2528.33     59.23 o
  -6   7   9     2781.47     2591.20     55.40 o
  -5   7   9      247.82      226.90     16.99 o
  -4   7   9      860.57      868.84     20.20 o
  -3   7   9     4523.64     4369.78     52.54 o
  -2   7   9     4651.32     4530.77     55.96 o
  -1   7   9     1152.40     1148.61     21.85 o
   0   7   9     1362.21     1273.45     25.87 o
   1   7   9      853.94      771.13     20.03 o
   2   7   9     1789.87     1654.19     27.99 o
   3   7   9     6566.92     6328.77     90.69 o
   4   7   9     1236.24     1024.14     37.08 o
   5   7   9     2375.96     2176.62     50.81 o
   6   7   9      328.58      351.49     32.82 o
   7   7   9      507.12      496.32     38.54 o
   8   7   9     1449.21     1415.85     84.42 o
   9   7   9      222.57      154.60     41.80 o
  10   7   9       14.44       53.31     44.80 o
 -11   8   9        2.81       29.02     40.60 o
 -10   8   9      259.98      250.25     38.26 o
  -9   8   9        8.55        2.84     31.56 o
  -8   8   9       27.19       35.08     32.86 o
  -7   8   9      720.07      634.63     37.88 o
  -6   8   9       78.40       40.83     22.34 o
  -5   8   9      826.37      803.43     25.99 o
  -4   8   9      229.76      203.66     14.33 o
  -3   8   9      225.68      227.58     16.37 o
  -2   8   9      199.25      250.57     13.39 o
  -1   8   9      336.38      367.24     13.09 o
   0   8   9       56.59       56.13     11.61 o
   1   8   9      162.67      174.62     13.85 o
   2   8   9      523.48      506.52     26.67 o
   3   8   9      278.88      302.43     17.95 o
   4   8   9        1.84       33.41     16.83 o
   5   8   9      166.06      189.22     28.34 o
   6   8   9      776.51      677.08     38.63 o
   7   8   9      586.60      585.58     40.61 o
   8   8   9      138.82      175.53     39.16 o
   9   8   9        4.84        2.75     61.18 o
 -11   9   9      155.28      -37.01     76.10 o
 -10   9   9      260.67      336.27     48.01 o
  -9   9   9      108.50       99.05     38.85 o
  -8   9   9      289.83      296.39     38.97 o
  -7   9   9        0.64        8.26     30.34 o
  -6   9   9       57.04       58.78     29.54 o
  -5   9   9        8.74       16.49     19.47 o
  -4   9   9      713.12      700.94     23.33 o
  -3   9   9      280.79      267.49     15.42 o
  -2   9   9     5488.20     5511.76     74.71 o
  -1   9   9      474.59      465.64     26.19 o
   0   9   9     3498.82     3264.97     58.06 o
   1   9   9     3042.15     2826.94     51.24 o
   2   9   9      559.52      521.46     28.11 o
   3   9   9     2473.96     2314.79     42.43 o
   4   9   9      580.29      538.19     40.38 o
   5   9   9      314.35      315.75     31.40 o
   6   9   9      631.72      593.64     48.78 o
   7   9   9       59.41       52.44     35.18 o
   8   9   9      166.70      146.93     40.81 o
   9   9   9        2.37        9.61     43.15 o
 -10  10   9      172.78      230.64     48.03 o
  -9  10   9      534.47      494.97     46.12 o
  -8  10   9      412.39      356.52     42.29 o
  -7  10   9       45.16       54.51     42.43 o
  -6  10   9     2023.75     1948.65     54.24 o
  -5  10   9      235.80      242.11     22.68 o
  -4  10   9     6261.84     5717.16    105.49 o
  -3  10   9     3916.19     3351.88     64.20 o
  -2  10   9      453.20      504.62     21.32 o
  -1  10   9     4675.35     4525.07     69.62 o
   0  10   9     1475.70     1367.37     59.22 o
   1  10   9    14255.28    13933.52    276.98 o
   2  10   9       66.97       84.11     26.31 o
   3  10   9      810.43      792.09     41.24 o
   4  10   9       11.90       27.71     30.72 o
   5  10   9     2502.32     2268.75     66.68 o
   6  10   9      235.98      249.80     36.37 o
   7  10   9      115.43      153.07     38.45 o
   8  10   9      334.39      338.16     44.63 o
   9  10   9      191.41      188.91     46.70 o
 -10  11   9      889.17      835.00     92.50 o
  -9  11   9      195.31      230.93     46.06 o
  -8  11   9      352.45      291.09     43.33 o
  -7  11   9      337.17      345.27     38.94 o
  -6  11   9      462.32      418.57     36.27 o
  -5  11   9      393.51      388.07     30.95 o
  -4  11   9      143.41      120.67     22.37 o
  -3  11   9      402.42      392.43     25.53 o
  -2  11   9     3402.17     3203.76     72.36 o
  -1  11   9      136.23      168.93     27.07 o
   0  11   9     1779.79     1807.04     49.93 o
   1  11   9      235.18      245.42     23.41 o
   2  11   9     1394.44     1389.14     56.05 o
   3  11   9     3253.46     3097.55    129.92 o
   4  11   9      717.27      676.49     68.07 o
   5  11   9     1198.17     1110.20     61.35 o
   6  11   9      655.13      585.16     54.15 o
   7  11   9      152.68      182.11     50.45 o
   8  11   9      202.15      317.99     58.34 o
  -9  12   9       18.91       39.19     45.08 o
  -8  12   9      680.24      695.41     51.21 o
  -7  12   9      838.16      812.87     47.69 o
  -6  12   9        1.78      -14.37     30.44 o
  -5  12   9     3875.62     3667.89    125.54 o
  -4  12   9      314.93      257.70     25.35 o
  -3  12   9     2332.42     2267.30     65.81 o
  -2  12   9     1662.70     1684.36     46.72 o
  -1  12   9      749.11      757.03     30.79 o
   0  12   9      921.37      993.78     40.81 o
   1  12   9      253.45      205.54     34.99 o
   2  12   9      658.09      628.30     67.77 o
   3  12   9       83.29      177.95     56.66 o
   4  12   9      202.96      161.73     61.05 o
   5  12   9      188.77      234.00     69.44 o
   6  12   9     1324.19     1306.67     89.03 o
   7  12   9      144.15      128.04     51.56 o
   8  12   9      257.15      193.07     88.63 o
  -8  13   9       17.71       35.98     49.57 o
  -7  13   9     1833.23     1759.22     70.27 o
  -6  13   9       14.27      -32.97     32.97 o
  -5  13   9        1.95       29.37     35.47 o
  -4  13   9      511.57      494.23     34.81 o
  -3  13   9      134.19      199.32     27.60 o
  -2  13   9      410.62      416.06     29.09 o
  -1  13   9      257.61      276.00     26.25 o
   0  13   9      638.67      579.17     46.73 o
   1  13   9       15.91       60.05     36.01 o
   2  13   9     1226.50      941.73     80.49 o
   3  13   9      232.28      253.54     59.83 o
   4  13   9     2780.56     2543.37    126.81 o
   5  13   9      126.48       94.56     48.70 o
   6  13   9      378.72      385.86    104.33 o
   7  13   9      668.38      652.91     64.80 o
  -7  14   9       21.39       40.08     42.99 o
  -6  14   9      246.26      264.76     38.38 o
  -5  14   9       65.92       72.45     34.65 o
  -4  14   9       92.54      142.63     32.37 o
  -3  14   9      289.98      250.15     37.99 o
  -2  14   9       86.69       64.79     26.57 o
  -1  14   9       29.46       86.42     33.17 o
   0  14   9      245.70      268.27     34.79 o
   2  14   9      148.03      265.67     68.54 o
   3  14   9      101.14       97.77     65.76 o
   4  14   9       12.91      163.93     68.26 o
   5  14   9      135.46      146.65     78.59 o
   6  14   9        5.61       65.01     53.80 o
  -6  15   9       91.37      156.13     39.37 o
  -5  15   9        5.86       50.20     36.62 o
  -4  15   9      603.16      653.42     42.14 o
  -3  15   9      591.31      682.13     46.84 o
  -2  15   9       95.51      158.84     37.39 o
  -1  15   9      738.08      792.05     45.48 o
   0  15   9       26.69       59.84     44.91 o
   1  15   9      795.58      820.08     84.99 o
   2  15   9      295.11      354.76     78.14 o
   3  15   9      103.83      287.63     74.96 o
   4  15   9       66.74       26.76     70.89 o
   5  15   9       37.49        4.91     73.47 o
  -5  16   9      856.93      898.45     60.39 o
  -4  16   9       15.75       87.06     46.74 o
  -3  16   9      198.80      249.88     45.05 o
  -2  16   9       30.80        8.55     50.68 o
  -1  16   9       24.72       -8.07     75.22 o
   0  16   9       36.18       40.04     75.20 o
   1  16   9       51.83       51.62     76.49 o
   2  16   9      163.89      182.33     80.77 o
   3  16   9       30.54       74.93     76.75 o
   4  16   9      313.87      318.31     78.24 o
  -3  17   9       79.07       83.97     47.73 o
  -2  17   9      197.64      228.70     86.18 o
  -1  17   9        1.41      -79.60     84.37 o
   0  17   9        3.19      108.33     83.04 o
   1  17   9       65.76       63.96     82.63 o
   2  17   9       30.77      -48.49     82.93 o
 -12   0  10      591.22      512.62     65.09 o
 -11   0  10      280.04      155.84     53.15 o
 -10   0  10     3852.84     3783.87    114.96 o
  -9   0  10     1152.39      986.60     44.00 o
  -8   0  10     2183.54     2041.33     59.37 o
  -7   0  10     7708.06     8006.58    152.42 o
  -6   0  10       68.61       68.15     12.59 o
  -5   0  10    17650.38    18077.00    225.34 o
  -4   0  10     4313.23     4444.30     59.85 o
  -3   0  10    15830.21    15962.17    214.46 o
  -2   0  10      223.20      270.77     17.08 o
  -1   0  10      192.81      222.98     16.79 o
   0   0  10     2770.13     2461.99     40.44 o
   1   0  10    17699.15    16867.95    347.02 o
   2   0  10      148.40      148.24     10.89 o
   3   0  10    10832.75    10744.79    190.33 o
   4   0  10     4101.03     3864.33     75.92 o
   5   0  10      393.75      410.17     22.60 o
   6   0  10    23322.65    23273.04    407.33 o
   7   0  10      185.31      299.32     54.26 o
   8   0  10     1261.79     1240.39     47.21 o
   9   0  10      468.45      456.13     49.28 o
  10   0  10       91.72       95.37     47.80 o
  11   0  10      702.17      791.01     64.89 o
 -12   1  10      319.52      442.99     46.49 o
 -11   1  10       23.14       47.92     36.69 o
 -10   1  10      342.74      361.47     30.42 o
  -9   1  10       66.39       72.12     21.76 o
  -8   1  10      239.80      291.08     21.07 o
  -7   1  10       10.15        4.97     16.63 o
  -6   1  10     3933.85     4028.23     40.99 o
  -5   1  10     5965.10     6315.89     58.88 o
  -4   1  10      573.46      590.52     11.44 o
  -3   1  10    19109.07    19372.43    183.10 o
  -2   1  10     4785.36     4993.28     49.66 o
  -1   1  10    17599.68    17707.09    177.11 o
   0   1  10     1449.53     1203.16     22.17 o
   1   1  10     8341.98     8754.14    132.92 o
   2   1  10     4064.30     3719.03     57.84 o
   3   1  10     2425.40     2550.09     37.28 o
   4   1  10      778.73      721.17     23.30 o
   5   1  10      426.10      452.04     17.83 o
   6   1  10     2293.37     2095.59     41.87 o
   7   1  10      590.97      615.65     25.00 o
   8   1  10      182.62      222.83     27.45 o
   9   1  10        6.93       18.04     35.65 o
  10   1  10     1089.74     1172.17     77.06 o
  11   1  10      172.84      189.56     47.46 o
 -12   2  10      132.81      132.45     41.75 o
 -11   2  10     1397.28     1331.46     45.90 o
 -10   2  10       33.36       13.68     27.90 o
  -9   2  10     3164.95     3118.27     62.00 o
  -8   2  10        8.90      -15.27     17.87 o
  -7   2  10     1153.02     1127.62     26.35 o
  -6   2  10     4517.27     4484.72     47.30 o
  -5   2  10      595.23      735.78     14.23 o
  -4   2  10      323.15      245.31      8.07 o
  -3   2  10       56.76       66.03      6.59 o
  -2   2  10      427.24      497.21     14.65 o
  -1   2  10      103.29      124.35      6.14 o
   0   2  10     3158.27     3128.27     46.43 o
   1   2  10     2139.95     2294.54     51.02 o
   2   2  10    15141.99    15455.24    231.07 o
   3   2  10      856.21      790.99     20.17 o
   4   2  10      466.76      399.06     19.30 o
   5   2  10     3092.18     3062.90     51.46 o
   6   2  10      138.75      110.76     16.90 o
   7   2  10     1682.35     1657.80     52.35 o
   8   2  10      622.94      650.23     42.45 o
   9   2  10      530.00      544.97     35.16 o
  10   2  10      241.61      333.91     44.65 o
  11   2  10        0.39       12.26     59.69 o
 -12   3  10      256.44      285.08     43.07 o
 -11   3  10      324.92      360.58     34.79 o
 -10   3  10      169.97      203.50     40.22 o
  -9   3  10      678.47      668.85     31.54 o
  -8   3  10     1215.39     1172.61     66.24 o
  -7   3  10     3000.75     2885.56     45.06 o
  -6   3  10     6393.12     6075.19     67.70 o
  -5   3  10     2894.23     2820.55     29.97 o
  -4   3  10      667.84      576.26     11.70 o
  -3   3  10     2582.84     2637.56     26.49 o
  -2   3  10    10834.67    10788.54    114.92 o
  -1   3  10     2185.32     2187.73     31.33 o
   0   3  10     1787.72     1842.44     27.72 o
   1   3  10     4151.93     4583.23     73.12 o
   2   3  10     3039.28     2974.64     49.93 o
   3   3  10     8947.93     8863.25    136.76 o
   4   3  10     3362.52     3281.32     65.57 o
   5   3  10     2777.77     2648.44     52.24 o
   6   3  10        0.31      -15.89     15.89 o
   7   3  10       43.67       89.16     23.85 o
   8   3  10      215.98      244.09     28.76 o
   9   3  10      674.27      707.70     39.25 o
  10   3  10        8.25      -17.58     58.02 o
 -12   4  10       50.91       36.39     41.49 o
 -11   4  10       48.33      -10.45     31.91 o
 -10   4  10       45.00       74.60     29.21 o
  -9   4  10       30.76       23.62     24.40 o
  -8   4  10        2.30        8.51     21.73 o
  -7   4  10        8.58       -7.61     16.92 o
  -6   4  10      256.68      325.48     17.53 o
  -5   4  10      248.71      260.63      9.95 o
  -4   4  10     1180.97     1162.93     16.69 o
  -3   4  10     1313.88     1445.21     17.20 o
  -2   4  10        7.98        6.55      6.40 o
  -1   4  10      391.74      374.85     10.77 o
   0   4  10       13.52       20.24      5.88 o
   1   4  10     3122.68     3120.30     41.76 o
   2   4  10      162.01      174.36     10.66 o
   3   4  10        5.19       15.66     10.84 o
   4   4  10       13.47       15.04     12.08 o
   5   4  10        0.52        5.86     14.96 o
   6   4  10      571.43      540.67     27.01 o
   7   4  10      484.92      458.62     28.59 o
   8   4  10       57.52       32.23     27.34 o
   9   4  10        0.02       -2.67     42.01 o
  10   4  10        2.30       11.05     41.25 o
 -12   5  10        0.85       59.68     42.29 o
 -11   5  10      696.79      694.30     44.86 o
 -10   5  10      289.01      271.21     35.98 o
  -9   5  10      313.05      367.51     29.58 o
  -8   5  10      930.58      980.21     33.72 o
  -7   5  10      834.40      876.56     26.90 o
  -6   5  10       50.14       35.16     14.00 o
  -5   5  10     1279.96     1226.35     22.98 o
  -4   5  10     4359.41     4227.96     44.93 o
  -3   5  10      114.02      105.03      7.73 o
  -2   5  10     7625.28     7319.07     76.02 o
  -1   5  10     2627.15     2686.15     34.97 o
   0   5  10     6501.91     6397.23     84.10 o
   1   5  10      603.64      568.92     17.29 o
   2   5  10      247.44      244.60     13.03 o
   3   5  10     2747.27     2529.96     46.75 o
   4   5  10     1524.04     1419.37     32.14 o
   5   5  10      751.81      689.55     27.44 o
   6   5  10       39.06       -8.07     21.07 o
   7   5  10       57.93       39.39     24.60 o
   8   5  10       41.78       30.18     35.14 o
   9   5  10      323.73      373.90     43.45 o
  10   5  10       56.19      115.60     45.39 o
 -11   6  10      939.17      961.28     68.21 o
 -10   6  10        0.32       -4.66     34.26 o
  -9   6  10     3227.85     3136.50     72.53 o
  -8   6  10        8.58       43.66     26.77 o
  -7   6  10      990.72     1010.46     57.60 o
  -6   6  10      973.19      963.61     26.78 o
  -5   6  10      819.12      774.52     31.15 o
  -4   6  10     8433.84     7896.63     84.21 o
  -3   6  10      695.69      732.85     15.01 o
  -2   6  10      167.02      191.39      9.44 o
  -1   6  10      655.16      618.09     15.12 o
   0   6  10     8936.38     8293.78    103.98 o
   1   6  10     4646.25     4722.64     73.74 o
   2   6  10     6284.16     6207.28     87.63 o
   3   6  10      441.50      388.30     17.71 o
   4   6  10     1706.49     1586.55     37.24 o
   5   6  10     2777.40     2593.10     55.56 o
   6   6  10       42.41       35.81     22.17 o
   7   6  10     1964.96     1914.50     62.66 o
   8   6  10      320.77      299.31     39.34 o
   9   6  10      358.57      336.43     43.74 o
  10   6  10      439.61      462.49     49.63 o
 -11   7  10      372.22      369.08     42.52 o
 -10   7  10      130.14      133.02     36.16 o
  -9   7  10        0.25       52.12     32.26 o
  -8   7  10      110.81      113.84     30.19 o
  -7   7  10      190.18      226.31     32.14 o
  -6   7  10       25.55       33.01     27.42 o
  -5   7  10     1692.90     1608.21     33.66 o
  -4   7  10     3058.61     2812.24     53.13 o
  -3   7  10     2559.68     2547.86     34.96 o
  -2   7  10     3059.16     3015.10     40.16 o
  -1   7  10      162.69      166.94     10.80 o
   0   7  10     4827.40     4568.36     67.15 o
   1   7  10     8026.89     7742.87    108.62 o
   2   7  10     2882.34     2828.53     41.12 o
   3   7  10     2013.96     1888.14     40.34 o
   4   7  10      254.35      302.53     24.04 o
   5   7  10      332.38      240.99     29.15 o
   6   7  10       99.34       93.47     34.47 o
   7   7  10      348.70      284.17     43.63 o
   8   7  10      367.64      349.54     47.08 o
   9   7  10      234.68      185.11     49.00 o
  10   7  10      217.68      294.72     55.84 o
 -11   8  10      149.10      129.39     41.89 o
 -10   8  10     2721.27     2780.82     73.32 o
  -9   8  10      261.57      214.69     40.02 o
  -8   8  10     1661.94     1532.48     60.01 o
  -7   8  10     3151.04     3065.16     78.61 o
  -6   8  10      202.93      166.65     23.24 o
  -5   8  10    11153.77    10349.84    133.91 o
  -4   8  10      553.76      508.58     19.87 o
  -3   8  10     2110.82     2013.59     32.73 o
  -2   8  10      265.02      279.83     14.06 o
  -1   8  10      925.56      812.65     20.22 o
   0   8  10     2248.08     2071.79     36.60 o
   1   8  10     2171.02     2066.81     40.23 o
   2   8  10     1763.67     1763.19     30.37 o
   3   8  10     2523.88     2327.00     56.46 o
   4   8  10     4249.00     3980.32     83.75 o
   5   8  10        8.39       -8.86     25.55 o
   6   8  10     3453.54     3303.41     83.45 o
   7   8  10       16.66        9.99     32.42 o
   8   8  10     2045.48     1856.67     69.15 o
   9   8  10      391.10      448.67     48.19 o
 -10   9  10       25.02       23.55     43.27 o
  -9   9  10      309.85      298.78     43.95 o
  -8   9  10      568.24      591.46     44.24 o
  -7   9  10       24.12       24.47     47.57 o
  -6   9  10     1309.13     1208.72     37.34 o
  -5   9  10      384.62      387.79     24.30 o
  -4   9  10     1141.63     1073.75     30.03 o
  -3   9  10     6256.16     5921.59    116.13 o
  -2   9  10        5.15       39.88     14.67 o
  -1   9  10    12769.77    12604.15    170.64 o
   0   9  10     1242.41     1155.91     30.51 o
   1   9  10      240.69      256.91     16.18 o
   2   9  10     1218.14     1129.21     29.31 o
   3   9  10      211.77      209.98     22.45 o
   4   9  10     1872.70     1644.81     63.70 o
   5   9  10      611.47      517.67     42.71 o
   6   9  10      120.43      103.63     32.95 o
   7   9  10        0.35       12.28     35.21 o
   8   9  10      719.70      681.22     48.71 o
   9   9  10       94.74       99.07     44.70 o
 -10  10  10       86.25       98.80     54.23 o
  -9  10  10       90.09      114.98     43.23 o
  -8  10  10      250.73      272.91     39.14 o
  -7  10  10     1479.16     1352.93     79.21 o
  -6  10  10      308.20      293.25     29.77 o
  -5  10  10      195.06      200.70     28.44 o
  -4  10  10     1160.12     1156.72     39.12 o
  -3  10  10      282.10      266.02     22.72 o
  -2  10  10       23.41       18.88     18.77 o
  -1  10  10      526.72      549.45     22.70 o
   0  10  10      356.65      351.56     24.81 o
   1  10  10      133.48      122.49     17.29 o
   2  10  10      304.27      310.23     25.74 o
   3  10  10       14.47      -40.26     40.26 o
   4  10  10      813.82      776.82     67.17 o
   5  10  10      717.59      693.66     50.62 o
   6  10  10      272.07      201.59     35.48 o
   7  10  10      254.41      327.01     39.99 o
   8  10  10      199.16      135.28     42.47 o
 -10  11  10        9.49       17.95     75.14 o
  -9  11  10      137.80      159.92     44.78 o
  -8  11  10      479.55      528.67     47.92 o
  -7  11  10     1596.74     1483.05     62.70 o
  -6  11  10      599.73      612.55     37.30 o
  -5  11  10      136.51      185.12     24.80 o
  -4  11  10     1267.01     1090.27     35.01 o
  -3  11  10      772.31      736.31     30.57 o
  -2  11  10     1228.93     1167.01     54.15 o
  -1  11  10      116.97      156.37     21.65 o
   0  11  10     1256.73     1208.08     66.00 o
   1  11  10       26.16        7.09     20.74 o
   2  11  10      104.25      131.91     46.85 o
   3  11  10     2086.79     2063.84    104.57 o
   4  11  10     1599.75     1538.19     94.31 o
   5  11  10      751.18      730.10    118.60 o
   6  11  10        0.06       43.64     44.96 o
   7  11  10      249.10      407.22     54.87 o
   8  11  10      118.85       61.55     53.15 o
  -9  12  10      121.96      126.67     46.97 o
  -8  12  10        3.74       74.95     50.52 o
  -7  12  10      327.38      344.21     43.15 o
  -6  12  10      125.70      101.85     32.49 o
  -5  12  10     1064.46     1132.99     58.21 o
  -4  12  10      178.69      166.61     25.11 o
  -3  12  10      219.26      199.94     25.98 o
  -2  12  10       47.70       76.80     23.11 o
  -1  12  10       11.25       62.71     21.66 o
   0  12  10       33.98       40.52     23.68 o
   1  12  10      663.12      554.10     62.46 o
   2  12  10       95.23      127.20     51.46 o
   3  12  10      487.28      415.39     63.68 o
   4  12  10       73.65       90.76     58.83 o
   5  12  10      172.65      142.59    135.02 o
   6  12  10      396.56      409.47     54.53 o
   7  12  10      169.22       31.66     82.90 o
  -8  13  10      130.68      112.00     46.19 o
  -7  13  10      115.76       92.20     41.11 o
  -6  13  10       12.20        7.46     34.20 o
  -5  13  10      727.60      712.76     42.62 o
  -4  13  10      237.87      268.35     27.15 o
  -3  13  10       73.92       72.69     26.17 o
  -2  13  10     1635.70     1607.44     55.12 o
  -1  13  10       14.55       78.48     24.37 o
   0  13  10      115.82      151.03     39.42 o
   1  13  10     1092.07     1050.46     84.49 o
   2  13  10       22.16       53.20     54.18 o
   3  13  10       41.96      -11.13     59.12 o
   4  13  10        8.43       41.53     62.16 o
   5  13  10       37.42       80.71     49.29 o
   6  13  10       20.94      -35.46     50.43 o
   7  13  10       12.93      -18.98     53.79 o
  -7  14  10      356.55      356.65     48.83 o
  -6  14  10      721.22      711.45     43.74 o
  -5  14  10       36.47        7.64     34.63 o
  -4  14  10     2432.29     2339.47     71.73 o
  -3  14  10      311.22      302.73     31.19 o
  -2  14  10        1.38       -6.94     26.50 o
  -1  14  10      813.03      876.34     45.45 o
   0  14  10     1428.29     1505.24    115.89 o
   1  14  10     1517.97     1660.03    109.44 o
   2  14  10     1338.72     1168.85     89.10 o
   3  14  10       59.57      112.14     62.36 o
   4  14  10      625.84      563.61     78.19 o
   5  14  10      556.87      569.09     60.90 o
   6  14  10        4.60      -12.67     53.67 o
  -6  15  10        2.22      112.34     39.90 o
  -5  15  10      550.66      455.33     41.74 o
  -4  15  10      829.97      891.36     44.98 o
  -3  15  10       81.54       39.87     41.20 o
  -2  15  10     1095.34     1108.11     60.34 o
  -1  15  10      156.02      258.74     47.99 o
   0  15  10     1318.59     1312.51     68.18 o
   1  15  10      407.99      412.96     79.17 o
   2  15  10       88.10      136.72     66.49 o
   3  15  10      404.57      384.11     79.71 o
   4  15  10        9.91       50.66     66.22 o
   5  15  10       37.10       78.21     54.65 o
  -5  16  10      533.68      587.93     46.36 o
  -4  16  10      163.55      173.43     38.58 o
  -3  16  10      227.98      241.15     39.74 o
  -2  16  10        1.24        5.67     49.64 o
  -1  16  10       56.91       58.24     49.92 o
   0  16  10        1.44      -41.23     75.61 o
   1  16  10      295.83      429.69     56.60 o
   2  16  10        2.81       82.21     77.72 o
   3  16  10       75.92      133.11     78.66 o
  -3  17  10      198.37      167.27     70.00 o
  -2  17  10        1.14       84.06     89.25 o
  -1  17  10     1003.77     1061.94    109.31 o
   0  17  10       16.73       14.72     83.04 o
   1  17  10      215.08      265.93     88.40 o
 -12   1  11      347.29      317.57     43.98 o
 -11   1  11       53.76      123.38     36.38 o
 -10   1  11      326.40      358.37     31.40 o
  -9   1  11      216.39      279.79     24.02 o
  -8   1  11     1196.53     1145.58     33.87 o
  -7   1  11     4222.64     4048.28     77.71 o
  -6   1  11      460.40      393.88     11.43 o
  -5   1  11     7619.40     7485.98     68.96 o
  -4   1  11       18.67       24.60      6.51 o
  -3   1  11      317.76      318.76      8.60 o
  -2   1  11     5940.00     6128.19     64.82 o
  -1   1  11     2955.07     2795.59     31.50 o
   0   1  11    12978.74    12710.43    171.32 o
   1   1  11      650.85      681.36     21.31 o
   2   1  11      912.84      840.39     18.25 o
   3   1  11     3063.94     3119.56     44.18 o
   4   1  11     5162.10     4932.32     66.87 o
   5   1  11     4381.63     4299.11     60.86 o
   6   1  11      574.51      557.65     21.36 o
   7   1  11      595.29      592.02     33.92 o
   8   1  11      124.81      137.01     23.37 o
   9   1  11      261.86      220.22     35.35 o
  10   1  11        5.03       26.03     33.81 o
 -12   2  11      179.82      168.81     60.14 o
 -11   2  11      522.89      475.50     36.11 o
 -10   2  11       13.01      -10.73     27.98 o
  -9   2  11     2208.16     2157.27     51.19 o
  -8   2  11     1168.64     1109.48     33.94 o
  -7   2  11      246.46      247.57     15.24 o
  -6   2  11      329.29      369.95     11.71 o
  -5   2  11     2305.17     2280.15     25.74 o
  -4   2  11      819.59     1048.79     16.06 o
  -3   2  11     7307.71     6917.39     68.14 o
  -2   2  11     1964.29     1968.46     21.63 o
  -1   2  11     2566.23     2593.02     31.41 o
   0   2  11     8317.04     7593.70    104.73 o
   1   2  11     1161.24     1237.58     29.95 o
   2   2  11     7706.63     7010.04    108.94 o
   3   2  11        7.68       -5.65     12.39 o
   4   2  11     1010.72      925.78     26.64 o
   5   2  11      545.01      593.51     28.38 o
   6   2  11       97.36       99.27     22.63 o
   7   2  11     1638.85     1643.94     46.77 o
   8   2  11      214.66      214.59     28.63 o
   9   2  11        6.97       17.76     37.17 o
  10   2  11       30.80      -10.29     33.88 o
 -12   3  11      207.54      197.60     57.14 o
 -11   3  11      250.46      238.61     33.98 o
 -10   3  11       77.91       95.92     28.79 o
  -9   3  11     2391.12     2333.65     54.51 o
  -8   3  11     1667.41     1745.64     52.26 o
  -7   3  11      320.20      286.86     16.62 o
  -6   3  11     1846.12     1849.87     28.67 o
  -5   3  11     8153.96     8257.78     78.57 o
  -4   3  11      324.67      257.48      8.46 o
  -3   3  11     4042.51     3724.50     40.35 o
  -2   3  11     1372.11     1291.79     17.37 o
  -1   3  11     2110.02     2116.50     31.07 o
   0   3  11      412.00      495.69     13.68 o
   1   3  11     1460.31     1558.28     48.13 o
   2   3  11      207.84      267.12     13.69 o
   3   3  11       82.00       64.86     10.35 o
   4   3  11     1284.38     1259.04     28.80 o
   5   3  11     1192.00     1147.71     39.79 o
   6   3  11     1812.04     1772.82     45.73 o
   7   3  11      406.87      454.18     46.19 o
   8   3  11     1518.14     1492.31     71.37 o
   9   3  11      427.79      415.97     44.41 o
  10   3  11      823.82      745.78    120.55 o
 -12   4  11      542.00      653.67     63.55 o
 -11   4  11      138.24       71.40     32.51 o
 -10   4  11      938.59     1001.26     43.27 o
  -9   4  11      224.42      182.36     40.84 o
  -8   4  11     2344.14     2386.96     58.28 o
  -7   4  11      185.23      194.22     21.17 o
  -6   4  11     5028.45     4955.85     78.07 o
  -5   4  11     2478.41     2517.96     28.79 o
  -4   4  11    16155.65    16279.22    149.04 o
  -3   4  11     1836.76     1913.30     22.16 o
  -2   4  11    16681.89    16651.03    166.62 o
  -1   4  11     6044.12     5731.89     68.27 o
   0   4  11       30.63       33.97      6.34 o
   1   4  11    32424.47    31647.14    422.09 o
   2   4  11     1287.86     1286.31     27.53 o
   3   4  11    12008.39    12121.84    184.69 o
   4   4  11     1057.34     1001.93     32.81 o
   5   4  11      228.19      234.73     35.36 o
   6   4  11     6763.65     6616.94    113.67 o
   7   4  11      269.70      266.27     27.42 o
   8   4  11      722.63      678.94     36.14 o
   9   4  11      230.09      180.41     39.54 o
  10   4  11      174.87      290.92     65.76 o
 -12   5  11      107.79      116.17     43.16 o
 -11   5  11      255.29      282.00     39.90 o
 -10   5  11      485.90      440.91     37.54 o
  -9   5  11      615.03      608.49     58.43 o
  -8   5  11     2166.74     2111.17     50.22 o
  -7   5  11     1651.94     1546.46     40.01 o
  -6   5  11     8497.97     7856.22    104.31 o
  -5   5  11     2015.77     2048.50     45.39 o
  -4   5  11     1556.83     1456.57     20.73 o
  -3   5  11     4748.24     4613.47     50.61 o
  -2   5  11      139.97      154.59      8.29 o
  -1   5  11    18774.23    19043.21    215.77 o
   0   5  11     1998.14     2116.83     29.13 o
   1   5  11       32.92       29.59     12.61 o
   2   5  11     1341.14     1328.45     29.26 o
   3   5  11     2549.56     2614.23     48.51 o
   4   5  11       40.90       50.47     17.21 o
   5   5  11     4099.67     3859.22     72.82 o
   6   5  11     1190.17     1271.02     43.11 o
   7   5  11      855.40      830.44     35.66 o
   8   5  11     2332.10     2345.54     72.83 o
   9   5  11      203.83      146.47     42.01 o
  10   5  11      917.00     1020.46     81.52 o
 -11   6  11      660.32      690.77     53.35 o
 -10   6  11       57.85       64.29     35.44 o
  -9   6  11     1134.05     1114.77     47.34 o
  -8   6  11      164.19      173.04     28.71 o
  -7   6  11     1160.85     1124.25     45.27 o
  -6   6  11      965.19      944.03     30.58 o
  -5   6  11       37.01       39.55     17.10 o
  -4   6  11       19.91       18.72     10.63 o
  -3   6  11     1286.42     1212.34     19.70 o
  -2   6  11      665.47      631.00     16.08 o
  -1   6  11       66.87       33.40      8.94 o
   0   6  11     4148.87     3996.97     49.91 o
   1   6  11      130.15      205.73     11.39 o
   2   6  11     4585.08     4370.36     63.91 o
   3   6  11      364.57      388.46     28.00 o
   4   6  11      532.45      521.77     27.15 o
   5   6  11     1481.46     1419.05     43.19 o
   6   6  11        3.54       31.18     23.15 o
   7   6  11      104.90       75.16     32.44 o
   8   6  11       96.62       53.18     45.31 o
   9   6  11        1.16       12.55     53.35 o
  10   6  11        0.03       18.94     43.73 o
 -11   7  11      105.82      123.84     40.07 o
 -10   7  11      752.91      799.94     57.87 o
  -9   7  11      108.80      160.91     32.48 o
  -8   7  11      305.32      309.97     37.52 o
  -7   7  11     4089.70     3843.70     74.36 o
  -6   7  11      157.87      160.65     20.43 o
  -5   7  11     1474.36     1409.25     32.43 o
  -4   7  11       74.12       50.98     14.58 o
  -3   7  11       28.00       11.06     10.59 o
  -2   7  11     3494.80     3209.13     56.32 o
  -1   7  11     4100.81     3756.63     51.69 o
   0   7  11     4581.54     4655.72     62.14 o
   1   7  11      458.63      507.22     16.19 o
   2   7  11     2863.08     2606.56     38.65 o
   3   7  11     1507.23     1477.18     45.02 o
   4   7  11     1769.76     1655.85     57.98 o
   5   7  11      574.54      541.70     28.02 o
   6   7  11     1034.19      988.44     45.59 o
   7   7  11       65.27       89.69     34.04 o
   8   7  11        1.81        4.46     37.30 o
   9   7  11      748.86      774.59     51.73 o
 -11   8  11      221.54      233.84     50.55 o
 -10   8  11      286.79      308.28     47.05 o
  -9   8  11       85.93      107.91     40.57 o
  -8   8  11      108.42      113.99     36.30 o
  -7   8  11      211.91      264.69     34.06 o
  -6   8  11        1.53       -1.57     19.59 o
  -5   8  11      298.73      316.48     20.26 o
  -4   8  11      808.96      797.57     26.17 o
  -3   8  11      773.42      750.79     22.17 o
  -2   8  11       23.18       68.91     13.92 o
  -1   8  11       50.32       54.77     12.75 o
   0   8  11      186.91      224.50     17.42 o
   1   8  11     2140.64     2053.78     40.91 o
   2   8  11     2132.17     1982.46     42.14 o
   3   8  11      841.01      814.41     31.79 o
   4   8  11       27.58       52.00     21.92 o
   5   8  11        5.64      -21.36     21.36 o
   6   8  11      195.29      198.30     30.69 o
   7   8  11      109.01       77.87     58.20 o
   8   8  11       30.11       13.70     38.45 o
   9   8  11        1.37      104.99     75.30 o
 -10   9  11      376.59      373.44     47.78 o
  -9   9  11        8.32       19.79     44.47 o
  -8   9  11      112.82       88.96     37.13 o
  -7   9  11     2130.91     2010.14     72.87 o
  -6   9  11      512.68      478.30     27.20 o
  -5   9  11     3097.36     2920.64     55.21 o
  -4   9  11      280.58      301.45     35.50 o
  -3   9  11      181.33      163.73     24.02 o
  -2   9  11     2788.57     2721.17     48.03 o
  -1   9  11      268.88      263.54     20.66 o
   0   9  11      178.68      214.50     20.43 o
   1   9  11      969.15      902.39     39.61 o
   2   9  11      369.25      352.46     29.63 o
   3   9  11      418.94      419.39     31.33 o
   4   9  11      565.55      608.04     45.80 o
   5   9  11       81.57      114.88     30.45 o
   6   9  11      426.39      428.50     38.26 o
   7   9  11      168.36      167.40     38.17 o
   8   9  11      138.40       79.23     44.22 o
   9   9  11      233.41      251.25     47.27 o
 -10  10  11      163.22      129.51     47.36 o
  -9  10  11     1302.58     1314.24     60.54 o
  -8  10  11      335.34      364.81     43.52 o
  -7  10  11      587.35      613.73     42.79 o
  -6  10  11       33.90       -7.30     23.28 o
  -5  10  11     2349.19     2153.27     47.88 o
  -4  10  11     1309.47     1139.41     43.76 o
  -3  10  11     4547.66     4243.29     77.26 o
  -2  10  11       99.63      129.37     20.47 o
  -1  10  11       15.91       23.47     20.31 o
   0  10  11     5639.08     5460.91    104.99 o
   1  10  11       69.36       74.03     19.78 o
   2  10  11     3504.21     3363.01     88.49 o
   3  10  11      135.14       87.43     47.89 o
   4  10  11      565.91      498.81     59.65 o
   5  10  11      635.61      601.58     73.06 o
   6  10  11       35.60      -23.95     42.15 o
   7  10  11      992.15      993.56     63.63 o
   8  10  11      198.37      216.88     53.41 o
  -9  11  11      159.17      112.19     45.77 o
  -8  11  11      485.59      487.79     47.15 o
  -7  11  11     1527.85     1378.47     60.15 o
  -6  11  11      448.23      459.36     35.62 o
  -5  11  11     3534.00     3173.45     83.65 o
  -4  11  11      389.89      542.05     27.91 o
  -3  11  11       18.27        5.76     21.86 o
  -2  11  11       24.27       73.46     21.89 o
  -1  11  11     1623.99     1508.38     42.93 o
   0  11  11      254.15      282.46     37.46 o
   1  11  11       54.28       59.77     27.58 o
   2  11  11      662.75      573.51     62.14 o
   3  11  11      564.73      591.27     60.76 o
   4  11  11      430.47      416.53     58.97 o
   5  11  11       17.03       61.80     69.03 o
   6  11  11      410.14      373.10     54.24 o
   7  11  11      523.82      530.38     71.22 o
   8  11  11     1190.33     1150.25     72.67 o
  -9  12  11        4.78       31.45     44.90 o
  -8  12  11      151.01      174.25     44.87 o
  -7  12  11       45.29       54.53     39.97 o
  -6  12  11      131.82      123.48     34.06 o
  -5  12  11       70.74       54.33     25.17 o
  -4  12  11     1418.21     1533.21     56.77 o
  -3  12  11       10.32       25.20     24.65 o
  -2  12  11     3353.49     3233.55     66.18 o
  -1  12  11     1153.21     1123.85     38.18 o
   0  12  11      249.60      221.13     27.32 o
   1  12  11     4587.21     4308.38    162.43 o
   2  12  11       75.08      161.63     52.79 o
   3  12  11     1360.07     1312.27     92.81 o
   4  12  11      565.89      668.20     72.67 o
   5  12  11        1.21      -21.06     45.32 o
   6  12  11      956.15      983.19     65.48 o
   7  12  11      161.04      181.97    114.49 o
  -8  13  11     1314.81     1348.06     62.95 o
  -7  13  11        7.79       45.91     41.66 o
  -6  13  11     1216.54     1227.39     49.57 o
  -5  13  11       68.29       44.15     31.95 o
  -4  13  11     1029.72     1029.46     39.75 o
  -3  13  11     2498.25     2462.49     81.61 o
  -2  13  11      288.87      293.70     28.19 o
  -1  13  11     2589.32     2531.35     58.66 o
   0  13  11      317.50      256.96     60.85 o
   1  13  11      182.76      129.59     57.19 o
   2  13  11       64.38       92.21     60.25 o
   3  13  11      660.45      671.04     76.08 o
   4  13  11      125.76       71.93     64.00 o
   5  13  11     1476.75     1511.59     78.31 o
   6  13  11       54.03       17.39     84.31 o
  -7  14  11        1.56       21.19     42.70 o
  -6  14  11       45.37       66.77     36.01 o
  -5  14  11       16.09       -2.87     34.04 o
  -4  14  11      250.20      303.08     34.81 o
  -3  14  11        4.43       46.38     29.35 o
  -2  14  11      148.36       99.49     28.22 o
  -1  14  11      485.84      498.38     50.65 o
   0  14  11      687.79      774.82     55.90 o
   1  14  11      250.09      291.58     70.82 o
   2  14  11      117.19      144.47     67.47 o
   3  14  11      319.70      310.07     66.92 o
   4  14  11      142.96      138.14     63.91 o
   5  14  11      143.41      180.83     53.90 o
   6  14  11       31.25       31.10     82.41 o
  -6  15  11      345.81      414.04     68.98 o
  -5  15  11       30.80       80.63     36.88 o
  -4  15  11      446.95      510.84     41.55 o
  -3  15  11       73.96       52.90     31.46 o
  -2  15  11      971.16      980.12     61.73 o
  -1  15  11      953.91     1026.71     63.37 o
   0  15  11      320.24      363.86     52.67 o
   1  15  11       95.15       83.14     72.61 o
   2  15  11      109.97      117.42     73.10 o
   3  15  11      316.87      241.06     70.94 o
   4  15  11     1063.69     1085.57     97.80 o
  -5  16  11       20.26       63.22     51.54 o
  -4  16  11      484.78      590.21     44.73 o
  -3  16  11       15.89      -38.96     41.13 o
  -2  16  11        6.75      -32.28     48.83 o
  -1  16  11        2.75       35.33     52.00 o
   0  16  11        4.45      -24.01     49.99 o
   1  16  11      632.60      750.30     89.68 o
   2  16  11      251.97      327.07     84.45 o
   3  16  11      152.56       65.41     77.80 o
  -2  17  11       11.71      -75.27     85.64 o
  -1  17  11       62.79      162.91     87.60 o
   0  17  11        1.36       -6.56     84.02 o
 -12   0  12       48.93       25.36     57.94 o
 -11   0  12      424.98      353.55     56.34 o
 -10   0  12      389.41      371.13     40.45 o
  -9   0  12     2612.78     2584.18     71.62 o
  -8   0  12      516.93      470.59     32.47 o
  -7   0  12     7334.04     7127.65    117.14 o
  -6   0  12     1270.58     1316.49     28.31 o
  -5   0  12      403.64      372.30     14.57 o
  -4   0  12    22475.94    22526.59    302.03 o
  -3   0  12     1751.65     1811.50     31.50 o
  -2   0  12    17084.07    16224.14    218.08 o
  -1   0  12     3708.76     3662.89     60.64 o
   0   0  12       10.95       10.82      7.19 o
   1   0  12    21782.05    23027.61    472.91 o
   2   0  12     1785.95     1687.25     37.93 o
   3   0  12    12968.22    12749.66    225.52 o
   4   0  12     3189.85     3004.71     63.21 o
   5   0  12       19.80       -9.34     19.36 o
   6   0  12        6.86       14.96     20.90 o
   7   0  12     1010.61      982.11     55.38 o
   8   0  12       18.49        6.80     38.37 o
   9   0  12     2976.00     2779.00     97.45 o
  10   0  12      953.66     1027.37     66.59 o
 -12   1  12       53.70      -29.29     45.17 o
 -11   1  12     2038.80     1979.08     57.90 o
 -10   1  12      131.27      116.46     28.14 o
  -9   1  12     1724.11     1637.03     42.53 o
  -8   1  12      630.79      667.52     25.57 o
  -7   1  12      566.94      600.08     17.91 o
  -6   1  12      350.93      339.86     11.30 o
  -5   1  12      114.47      108.39      8.31 o
  -4   1  12       29.75       40.26      7.49 o
  -3   1  12      135.52      160.46      7.63 o
  -2   1  12     9830.56    10009.07     96.58 o
  -1   1  12      844.66      911.06     17.85 o
   0   1  12     8453.68     8030.60    110.65 o
   1   1  12     4971.82     4954.48     78.86 o
   2   1  12     3407.91     3289.12     48.77 o
   3   1  12     1403.61     1135.85     35.52 o
   4   1  12     2580.94     2666.14     41.14 o
   5   1  12     6385.82     6322.63    122.71 o
   6   1  12       46.32       59.61     17.99 o
   7   1  12     1656.75     1656.88     73.70 o
   8   1  12      829.79      877.37     38.19 o
   9   1  12      187.18      145.87     32.50 o
  10   1  12      115.99       97.39     35.57 o
 -12   2  12        4.95      -45.85     45.85 o
 -11   2  12        1.93      -31.15     31.15 o
 -10   2  12      396.06      409.07     46.25 o
  -9   2  12       19.62       23.69     25.73 o
  -8   2  12     1086.32     1245.26     46.81 o
  -7   2  12     2154.98     2099.81     34.85 o
  -6   2  12     2325.84     2165.04     28.85 o
  -5   2  12     2581.58     2349.37     27.70 o
  -4   2  12      330.94      330.03      9.93 o
  -3   2  12    18233.11    18319.37    173.90 o
  -2   2  12      469.04      430.51      9.56 o
  -1   2  12     7840.13     8245.01     89.59 o
   0   2  12     2816.40     2541.92     45.07 o
   1   2  12      401.85      474.82     33.70 o
   2   2  12     1874.18     1560.23     44.62 o
   3   2  12      801.93      698.73     17.54 o
   4   2  12      392.29      394.07     14.70 o
   5   2  12      279.33      255.12     18.33 o
   6   2  12     1616.53     1625.09     73.32 o
   7   2  12       33.47       48.81     28.92 o
   8   2  12     1566.49     1466.32     72.40 o
   9   2  12       74.79       65.73     31.58 o
  10   2  12      218.38      266.70     37.46 o
 -12   3  12     1083.63     1110.98     52.92 o
 -11   3  12      153.49      109.61     32.91 o
 -10   3  12     1420.12     1492.34     50.05 o
  -9   3  12       61.71       79.45     24.76 o
  -8   3  12      624.76      608.15     32.97 o
  -7   3  12     7159.56     6784.23     80.72 o
  -6   3  12      242.58      200.94     11.37 o
  -5   3  12     2457.27     2161.62     26.26 o
  -4   3  12     2931.28     2804.04     30.37 o
  -3   3  12      252.65      232.56      8.11 o
  -2   3  12     3056.01     3034.43     33.06 o
  -1   3  12     2235.91     1913.91     29.27 o
   0   3  12      968.35      916.42     19.25 o
   1   3  12    18636.99    18822.66    253.09 o
   2   3  12      634.02      598.37     32.75 o
   3   3  12     1222.36     1155.86     24.69 o
   4   3  12     6436.67     6219.56    104.21 o
   5   3  12      600.37      541.50     25.20 o
   6   3  12     3171.11     2939.47     62.07 o
   7   3  12        5.52       10.92     24.64 o
   8   3  12       15.93       63.40     27.64 o
   9   3  12      435.68      504.10     45.62 o
  10   3  12      254.64      287.62     47.10 o
 -12   4  12        5.20       71.32     40.15 o
 -11   4  12       96.16       90.20     34.41 o
 -10   4  12      265.89      185.33     30.81 o
  -9   4  12       53.16       74.02     22.94 o
  -8   4  12       56.00       53.07     19.19 o
  -7   4  12      353.78      370.80     20.41 o
  -6   4  12      128.04      146.04     15.47 o
  -5   4  12       18.24       32.90      9.33 o
  -4   4  12      213.14      199.43      8.30 o
  -3   4  12      695.53      745.93     20.92 o
  -2   4  12      505.96      558.80     13.47 o
  -1   4  12       37.38       68.41      8.90 o
   0   4  12     3607.91     3790.85     51.84 o
   1   4  12     1687.79     1615.68     29.72 o
   2   4  12       85.71       65.51     12.40 o
   3   4  12      114.75      114.78     17.53 o
   4   4  12       23.46       22.89     16.89 o
   5   4  12      273.68      263.34     22.11 o
   6   4  12      226.12      224.21     29.65 o
   7   4  12        1.70       22.66     24.76 o
   8   4  12        5.19      -10.95     27.60 o
   9   4  12       36.75       25.74     56.35 o
  10   4  12       21.57      -11.84     62.47 o
 -12   5  12      240.00      246.17     45.17 o
 -11   5  12       67.06       74.14     38.35 o
 -10   5  12      384.88      388.24     38.09 o
  -9   5  12       61.03       86.61     30.70 o
  -8   5  12       59.29       56.40     26.28 o
  -7   5  12     1141.86     1027.59     38.96 o
  -6   5  12     2192.25     2121.32     39.42 o
  -5   5  12     6755.89     6443.49     86.51 o
  -4   5  12      371.88      378.86     11.33 o
  -3   5  12     1892.11     1878.64     27.19 o
  -2   5  12     1605.66     1623.85     25.40 o
  -1   5  12     2128.10     1946.83     33.50 o
   0   5  12      331.14      454.79     12.35 o
   1   5  12     4441.25     4143.90     50.63 o
   2   5  12      217.07      204.76     17.60 o
   3   5  12       38.02       19.55     16.96 o
   4   5  12     3010.78     2727.75     56.03 o
   5   5  12       17.25        7.80     19.95 o
   6   5  12      882.69      872.33     33.87 o
   7   5  12        2.96      -14.69     27.68 o
   8   5  12       34.54        5.92     34.84 o
   9   5  12      120.43       93.83     55.73 o
  10   5  12      124.01      179.02     67.10 o
 -11   6  12      209.34      189.51     40.60 o
 -10   6  12      293.38      312.03     44.94 o
  -9   6  12      304.64      324.43     35.19 o
  -8   6  12     3908.51     3739.43     88.04 o
  -7   6  12       93.46      109.13     20.91 o
  -6   6  12     2235.15     1988.50     42.95 o
  -5   6  12     9023.77     8669.22    123.60 o
  -4   6  12      143.85      150.60     14.42 o
  -3   6  12    10530.75     9943.40    102.65 o
  -2   6  12      394.71      440.08     17.74 o
  -1   6  12     2675.79     2582.71     38.02 o
   0   6  12     2881.11     2707.97     39.48 o
   1   6  12       71.83       56.22      9.34 o
   2   6  12     3045.86     2838.44     52.65 o
   3   6  12     1766.98     1746.04     90.77 o
   4   6  12       82.67       78.99     21.19 o
   5   6  12       12.40       17.60     20.78 o
   6   6  12     1442.87     1534.96     50.02 o
   7   6  12        8.14       -9.45     26.74 o
   8   6  12     1898.93     1846.94    111.52 o
   9   6  12       43.10       47.69     40.53 o
  10   6  12      214.58      119.82     73.18 o
 -11   7  12      447.96      505.23     56.22 o
 -10   7  12      245.83      252.92     43.90 o
  -9   7  12     1093.61      999.11     56.04 o
  -8   7  12      825.12      746.50     49.68 o
  -7   7  12     2588.69     2336.56     49.52 o
  -6   7  12       26.48       61.49     19.75 o
  -5   7  12       28.95       30.84     16.16 o
  -4   7  12        3.14      -12.10     14.08 o
  -3   7  12        7.95       17.68     13.13 o
  -2   7  12      270.99      268.68     12.56 o
  -1   7  12       34.68       27.84     10.22 o
   0   7  12     5873.23     5898.93     76.92 o
   1   7  12     2498.18     2279.25     51.87 o
   2   7  12     1083.09      961.31     32.23 o
   3   7  12     3035.87     2801.77     62.85 o
   4   7  12     1206.52     1156.30     42.75 o
   5   7  12     1287.29     1202.17     58.58 o
   6   7  12     2815.82     2537.51     60.50 o
   7   7  12      486.10      481.68     49.34 o
   8   7  12      233.98      291.08     41.62 o
   9   7  12      105.67      142.23     43.74 o
 -11   8  12       23.17       72.49     48.28 o
 -10   8  12       33.36       33.17     58.10 o
  -9   8  12     1730.84     1747.97     67.00 o
  -8   8  12       99.97       79.92     47.41 o
  -7   8  12     3465.06     3228.55     79.53 o
  -6   8  12     1581.12     1367.37     44.22 o
  -5   8  12     1157.08     1072.13     30.34 o
  -4   8  12     6467.20     6290.26     85.76 o
  -3   8  12      248.05      229.67     16.09 o
  -2   8  12     8517.69     8139.47    115.63 o
  -1   8  12     1715.48     1573.57     31.29 o
   0   8  12       22.15       45.16     12.14 o
   1   8  12     4431.65     4182.80     82.02 o
   2   8  12     5706.24     5275.27    100.36 o
   3   8  12     2028.13     1970.44     52.42 o
   4   8  12      180.54      178.02     24.22 o
   5   8  12      430.46      401.76     27.86 o
   6   8  12        9.42        8.65     30.07 o
   7   8  12     3357.37     3219.64    101.87 o
   8   8  12       86.98       28.34     44.88 o
   9   8  12      632.70      688.87     60.47 o
 -10   9  12       33.22       71.11     46.19 o
  -9   9  12      932.97      876.14     52.60 o
  -8   9  12      811.76      882.36     49.03 o
  -7   9  12      206.26      159.47     34.77 o
  -6   9  12     2094.88     1934.68     46.72 o
  -5   9  12      307.61      329.58     23.87 o
  -4   9  12       67.97       47.99     19.60 o
  -3   9  12        6.09        2.25     15.28 o
  -2   9  12     1045.80      999.27     32.43 o
  -1   9  12       85.76       84.96     13.35 o
   0   9  12     8229.93     7941.77    110.98 o
   1   9  12       51.96       30.32     26.70 o
   2   9  12     2397.75     2488.63     72.21 o
   3   9  12     4666.42     4365.93    112.34 o
   4   9  12       79.97       86.03     28.37 o
   5   9  12     2696.51     2478.85     70.07 o
   6   9  12       93.13      129.86     34.64 o
   7   9  12      408.80      392.22     41.84 o
   8   9  12      157.51      125.09     42.27 o
 -10  10  12       72.74      112.47     47.74 o
  -9  10  12       69.60       99.70     41.17 o
  -8  10  12      152.27      187.40     38.84 o
  -7  10  12      321.91      322.14     58.88 o
  -6  10  12       54.34       33.54     23.89 o
  -5  10  12      483.61      522.84     39.57 o
  -4  10  12      106.52       74.74     21.39 o
  -3  10  12     1489.10     1405.07     64.35 o
  -2  10  12      976.41      980.08     33.56 o
  -1  10  12       93.18       74.02     21.41 o
   0  10  12        8.91       40.00     16.81 o
   1  10  12     1092.51     1085.18    101.92 o
   2  10  12      140.39      157.60     49.49 o
   3  10  12        6.30       24.69     27.07 o
   4  10  12        4.93        9.92     44.23 o
   5  10  12       13.24       -2.48     38.12 o
   6  10  12       76.61       86.68     61.29 o
   7  10  12      160.14      159.49     54.00 o
   8  10  12       50.49       98.37     52.79 o
  -9  11  12        7.75       39.25     44.76 o
  -8  11  12       22.62       -3.46     40.67 o
  -7  11  12      221.17      244.19     39.37 o
  -6  11  12      340.57      376.63     30.00 o
  -5  11  12      702.65      761.97     32.86 o
  -4  11  12     1543.55     1446.18     41.31 o
  -3  11  12      180.22      198.39     24.75 o
  -2  11  12     1244.82     1228.91     41.71 o
  -1  11  12     6012.24     5886.89    115.79 o
   0  11  12     1338.20     1298.85     55.25 o
   1  11  12     1409.68     1399.80    159.13 o
   2  11  12       75.93       68.96     28.96 o
   3  11  12      140.04      106.63     52.90 o
   4  11  12     1493.86     1482.40     95.33 o
   5  11  12      381.16      322.77     65.41 o
   6  11  12      153.87       85.77     47.53 o
   7  11  12       11.72       81.42     50.52 o
  -9  12  12       29.32      110.76     46.39 o
  -8  12  12       24.75       50.71     43.23 o
  -7  12  12      126.94      162.34     41.04 o
  -6  12  12       12.55       44.37     32.03 o
  -5  12  12        1.14      -14.88     25.25 o
  -4  12  12      465.91      498.73     29.14 o
  -3  12  12     1116.16     1099.84     40.38 o
  -2  12  12     1296.51     1315.80     53.57 o
  -1  12  12        2.89        8.61     22.30 o
   0  12  12        9.69       48.57     29.66 o
   1  12  12      585.58      687.71     79.34 o
   2  12  12     1061.27     1060.36     79.84 o
   3  12  12      450.58      451.90     66.44 o
   4  12  12        4.09       -9.86     56.33 o
   5  12  12        0.36      -66.46     66.46 o
   6  12  12       13.40        5.91     46.77 o
   7  12  12      232.35      196.48     55.52 o
  -8  13  12       54.06      138.04     46.61 o
  -7  13  12      471.91      549.87     47.61 o
  -6  13  12      194.15      231.52     39.82 o
  -5  13  12        3.97       15.15     27.74 o
  -4  13  12       52.30       34.17     25.77 o
  -3  13  12       89.53      160.30     28.85 o
  -2  13  12        4.14        8.98     25.48 o
  -1  13  12       52.09      116.88     29.26 o
   0  13  12      517.75      569.60     73.79 o
   1  13  12       50.86       66.86     61.56 o
   2  13  12      485.19      386.49     69.49 o
   3  13  12       24.38      -45.96     60.20 o
   4  13  12      943.97     1054.76     87.80 o
   5  13  12       49.90      -13.98     49.00 o
   6  13  12      112.74       82.47    106.68 o
  -7  14  12       39.04      149.38     45.57 o
  -6  14  12      194.05      144.02     37.67 o
  -5  14  12      929.28      892.14     44.98 o
  -4  14  12      176.39      194.55     33.73 o
  -3  14  12     1886.13     2082.18     58.24 o
  -2  14  12       53.93        6.65     31.76 o
  -1  14  12      692.25      663.65     54.10 o
   0  14  12      319.87      264.14     47.30 o
   1  14  12       68.22      130.32     68.14 o
   2  14  12      490.05      566.57     78.26 o
   3  14  12       77.77       92.72     67.58 o
   4  14  12      142.16      120.45     69.19 o
   5  14  12       10.18        3.31     52.65 o
  -6  15  12       30.82       22.24     39.21 o
  -5  15  12      303.67      388.16     42.18 o
  -4  15  12      490.71      602.50     42.57 o
  -3  15  12       60.88       58.00     32.92 o
  -2  15  12       94.47      164.06     48.81 o
  -1  15  12      787.28      990.80     63.32 o
   0  15  12      376.88      368.13     80.43 o
   1  15  12      235.27      310.63     73.03 o
   2  15  12     1581.75     1379.39    101.22 o
   3  15  12      440.80      384.18     80.19 o
   4  15  12      206.11      183.99     78.10 o
  -5  16  12      397.63      399.02     80.42 o
  -4  16  12      800.47      837.99     57.84 o
  -3  16  12       49.82       43.34     45.52 o
  -2  16  12      486.62      622.74     77.43 o
  -1  16  12      203.71      252.69     55.97 o
   0  16  12      143.12      158.96     88.46 o
   1  16  12      444.80      495.38     60.04 o
   2  16  12      246.67      318.65     85.04 o
   3  16  12       34.38      -19.40     69.42 o
  -2  17  12      559.92      654.80     86.62 o
  -1  17  12       77.69       99.13     55.20 o
   0  17  12     1041.57     1357.26    107.62 o
 -12   1  13      102.89      122.45     41.02 o
 -11   1  13      296.38      313.74     34.94 o
 -10   1  13      834.73      871.36     33.20 o
  -9   1  13      335.40      330.19     27.61 o
  -8   1  13      118.43      127.79     20.02 o
  -7   1  13      938.44      945.68     23.49 o
  -6   1  13     4266.55     4220.48     43.12 o
  -5   1  13     3049.76     3098.61     34.19 o
  -4   1  13     6313.45     5981.64     60.71 o
  -3   1  13      845.56      868.56     15.12 o
  -2   1  13       49.65       64.29      8.66 o
  -1   1  13    20129.57    19885.80    210.62 o
   0   1  13      521.54      497.02     15.80 o
   1   1  13     9263.43     8909.18    136.55 o
   2   1  13       19.78       23.24     10.47 o
   3   1  13      297.50      264.46     12.01 o
   4   1  13     1616.31     1482.49     44.33 o
   5   1  13       33.32       15.35     16.05 o
   6   1  13     1094.63     1028.91     31.98 o
   7   1  13     2091.41     2010.80     53.84 o
   8   1  13      125.90      160.22     29.94 o
   9   1  13        5.99       10.40     31.73 o
  10   1  13      299.73      359.55     40.13 o
 -12   2  13       17.78       45.38     36.55 o
 -11   2  13     1087.89     1089.04     43.64 o
 -10   2  13     1275.45     1259.67     47.11 o
  -9   2  13        4.46        5.09     22.32 o
  -8   2  13     3607.90     3468.42     58.44 o
  -7   2  13     2839.23     2748.98     39.71 o
  -6   2  13      473.99      424.21     13.28 o
  -5   2  13     4157.12     4167.26     43.21 o
  -4   2  13      243.05      225.63      9.40 o
  -3   2  13     7851.56     7599.10     74.97 o
  -2   2  13     2349.90     2349.92     25.69 o
  -1   2  13      164.82      167.01      8.07 o
   0   2  13      357.17      357.24     13.58 o
   1   2  13     4866.68     4474.51     72.85 o
   2   2  13      208.38      257.21     14.05 o
   3   2  13     7624.14     7115.05    102.40 o
   4   2  13     1148.52     1150.10     29.87 o
   5   2  13     3216.98     3117.07     86.41 o
   6   2  13     3941.37     3730.98     87.84 o
   7   2  13       12.23       -8.95     24.78 o
   8   2  13     2233.06     2239.85     60.17 o
   9   2  13       13.70       -9.86     31.86 o
  10   2  13      381.82      442.22     40.66 o
 -12   3  13        2.32        6.67     40.18 o
 -11   3  13      448.43      470.73     41.40 o
 -10   3  13       43.92       94.97     29.09 o
  -9   3  13        1.65       11.49     25.20 o
  -8   3  13      687.55      679.44     25.71 o
  -7   3  13       42.99       48.04     15.39 o
  -6   3  13     3229.33     3127.06     41.46 o
  -5   3  13     3568.61     3496.32     37.55 o
  -4   3  13     1542.90     1446.21     20.68 o
  -3   3  13     3066.94     2790.38     30.02 o
  -2   3  13     9639.11     9939.53     91.94 o
  -1   3  13     2262.07     2281.95     33.85 o
   0   3  13     8089.33     7719.58     99.00 o
   1   3  13     3076.15     2929.80     46.19 o
   2   3  13      721.95      709.45     25.03 o
   3   3  13      943.31     1001.12     35.33 o
   4   3  13      671.08      676.96     28.14 o
   5   3  13      255.77      289.62     31.50 o
   6   3  13        7.73       58.98     22.12 o
   7   3  13      162.53      120.24     26.21 o
   8   3  13      163.36      109.38     29.92 o
   9   3  13      531.34      512.46     43.42 o
  10   3  13      307.09      291.65     63.85 o
 -12   4  13      736.01      748.92     49.60 o
 -11   4  13      863.58      797.79     46.83 o
 -10   4  13      497.07      492.87     61.74 o
  -9   4  13     6248.29     6221.98    113.53 o
  -8   4  13       55.01       40.06     22.10 o
  -7   4  13    16073.55    15251.01    180.85 o
  -6   4  13        8.07       24.96     13.13 o
  -5   4  13     1703.33     1753.00     27.15 o
  -4   4  13     4595.20     4374.85     48.73 o
  -3   4  13     1176.03      952.61     16.42 o
  -2   4  13     5987.02     5740.96     61.30 o
  -1   4  13     2694.07     2559.93     47.79 o
   0   4  13     1691.06     1687.30     38.26 o
   1   4  13      374.03      343.99     13.84 o
   2   4  13    11299.98    11004.09    168.38 o
   3   4  13      881.39      835.83     27.00 o
   4   4  13     9326.48     8765.49    142.66 o
   5   4  13      566.10      545.70     26.59 o
   6   4  13     1998.79     1858.45     86.02 o
   7   4  13     3121.90     3159.91     72.32 o
   8   4  13        8.18       -6.56     28.28 o
   9   4  13     1071.95     1124.48     78.52 o
  10   4  13      121.39      102.92     46.38 o
 -12   5  13        0.11       52.15     51.34 o
 -11   5  13      777.07      838.07     47.59 o
 -10   5  13      469.99      449.29     48.00 o
  -9   5  13     1120.86      951.69     41.37 o
  -8   5  13     2156.25     1988.23     66.84 o
  -7   5  13     2384.87     2138.47     46.17 o
  -6   5  13       47.30        8.55     17.65 o
  -5   5  13     5822.46     5474.68     82.47 o
  -4   5  13     1378.54     1414.01     22.82 o
  -3   5  13     3649.80     3401.82     54.69 o
  -2   5  13    12087.52    12145.51    135.61 o
  -1   5  13     1151.72     1159.46     22.70 o
   0   5  13     6732.78     6159.06     73.90 o
   1   5  13       66.22       96.91     11.51 o
   2   5  13     3799.36     3652.28     67.65 o
   3   5  13      422.64      369.50     23.19 o
   4   5  13       93.32       80.78     19.43 o
   5   5  13       79.84       76.74     22.02 o
   6   5  13      708.21      746.54     32.78 o
   7   5  13        0.53      -12.14     26.21 o
   8   5  13      206.08       99.89     51.93 o
   9   5  13      415.20      327.35     63.57 o
  10   5  13      140.52       70.76     66.97 o
 -11   6  13      142.59      140.48     40.59 o
 -10   6  13       87.26      110.16     36.61 o
  -9   6  13      255.42      315.61     39.46 o
  -8   6  13      779.10      838.00     44.99 o
  -7   6  13      218.83      173.03     22.49 o
  -6   6  13       15.55        2.05     18.20 o
  -5   6  13       11.20       28.20     28.95 o
  -4   6  13       60.78       65.74     14.15 o
  -3   6  13     2961.78     2897.71     35.92 o
  -2   6  13     2674.23     2720.88     38.07 o
  -1   6  13      554.97      534.06     16.04 o
   0   6  13     1864.82     1871.44     30.72 o
   1   6  13      977.87      894.62     31.89 o
   2   6  13       56.74       81.29     14.74 o
   3   6  13     1887.49     1606.44     45.61 o
   4   6  13     1122.82     1004.52     43.92 o
   5   6  13      391.18      410.26     32.58 o
   6   6  13     1568.20     1407.90     46.09 o
   7   6  13      110.78       97.49     28.69 o
   8   6  13      447.97      440.87     43.33 o
   9   6  13       32.60       44.07     60.68 o
 -11   7  13      119.35      164.59     48.53 o
 -10   7  13       46.50       44.27     42.91 o
  -9   7  13      182.05      214.46     40.00 o
  -8   7  13      183.90      231.91     36.16 o
  -7   7  13      795.89      795.35     30.90 o
  -6   7  13     2447.84     2323.88     55.20 o
  -5   7  13     1495.39     1376.03     33.75 o
  -4   7  13     6060.78     5612.60     81.15 o
  -3   7  13      252.66      191.72     15.44 o
  -2   7  13      569.91      548.05     17.19 o
  -1   7  13     2401.45     2312.68     39.27 o
   0   7  13      692.79      699.74     21.14 o
   1   7  13     4672.83     4436.69     74.18 o
   2   7  13      208.93      217.13     16.90 o
   3   7  13       23.05       12.77     22.65 o
   4   7  13     2375.17     2254.87     58.39 o
   5   7  13     3777.11     3479.80     76.27 o
   6   7  13     1051.37     1021.92     39.76 o
   7   7  13       64.27       61.82     35.38 o
   8   7  13       59.93      104.96     39.75 o
   9   7  13        5.55       11.10     44.11 o
 -11   8  13        2.02       -7.59     46.80 o
 -10   8  13       16.38      -40.69     43.55 o
  -9   8  13      200.91      209.55     41.33 o
  -8   8  13      419.36      441.44     40.05 o
  -7   8  13      226.09      269.12     32.25 o
  -6   8  13       33.92       41.22     30.44 o
  -5   8  13      311.98      265.61     19.98 o
  -4   8  13      494.27      486.04     28.12 o
  -3   8  13      521.93      528.14     19.95 o
  -2   8  13      429.73      482.92     19.77 o
  -1   8  13      864.49      870.21     24.57 o
   0   8  13     2234.90     2123.71     37.62 o
   1   8  13        1.13      -16.79     16.79 o
   2   8  13     1395.31     1386.22     39.55 o
   3   8  13      187.88      154.34     36.35 o
   4   8  13      178.35      185.78     26.09 o
   5   8  13       19.90      -18.74     23.68 o
   6   8  13        9.01       23.77     32.26 o
   7   8  13       99.21      167.43     37.79 o
   8   8  13        8.83       30.64     67.90 o
   9   8  13       64.46       82.04     45.33 o
 -10   9  13      384.74      457.55     48.85 o
  -9   9  13      155.52      181.01     43.94 o
  -8   9  13      284.89      267.19     38.77 o
  -7   9  13        0.20       -9.87     26.38 o
  -6   9  13     1523.59     1485.76     41.24 o
  -5   9  13      331.90      309.95     24.59 o
  -4   9  13      212.04      233.66     21.77 o
  -3   9  13      945.38      886.21     40.10 o
  -2   9  13     1330.61     1234.39     32.83 o
  -1   9  13     2649.14     2620.89     51.22 o
   0   9  13      204.41      188.26     17.20 o
   1   9  13     2590.83     2423.08     70.17 o
   2   9  13        2.22       -1.22     25.70 o
   3   9  13      121.90       93.55     27.81 o
   4   9  13      329.57      374.47     35.44 o
   5   9  13      486.55      508.31     56.70 o
   6   9  13       75.31      116.01     55.40 o
   7   9  13      248.55      196.73     60.33 o
   8   9  13      162.53      156.91     37.72 o
 -10  10  13      358.21      489.44     52.47 o
  -9  10  13       87.62       64.03     43.80 o
  -8  10  13     2820.92     2618.62     91.97 o
  -7  10  13        3.45       20.63     43.71 o
  -6  10  13      376.05      419.28     28.68 o
  -5  10  13      656.36      611.37     28.97 o
  -4  10  13      567.23      549.24     27.09 o
  -3  10  13     5507.33     5436.60     84.80 o
  -2  10  13      894.44      932.82     38.49 o
  -1  10  13      116.46      137.77     22.40 o
   0  10  13     1181.00     1200.43     41.06 o
   1  10  13     1432.25     1330.57     55.40 o
   2  10  13      579.93      520.74     36.77 o
   3  10  13     3424.31     3289.03    151.82 o
   4  10  13       70.16       96.68     51.89 o
   5  10  13     2235.84     2024.85     78.93 o
   6  10  13     1355.33     1342.89    163.76 o
   7  10  13        2.89       28.50     49.09 o
   8  10  13     1051.00     1083.62     70.66 o
  -9  11  13      166.47      261.81     48.35 o
  -8  11  13       36.07       27.38     39.96 o
  -7  11  13      113.36       50.65     37.49 o
  -6  11  13      553.89      477.53     31.11 o
  -5  11  13      983.30      995.74     42.12 o
  -4  11  13      590.93      619.77     29.50 o
  -3  11  13     1407.09     1365.90     42.44 o
  -2  11  13      784.22      770.34     31.51 o
  -1  11  13     5149.21     5111.85    126.66 o
   0  11  13      841.47      823.04     87.64 o
   1  11  13      808.31      821.92     43.12 o
   2  11  13      261.34      280.79     33.62 o
   3  11  13      786.81      764.48     66.13 o
   4  11  13      540.70      430.54     63.93 o
   5  11  13       42.69       -4.96     54.70 o
   6  11  13        5.91      -53.48     53.48 o
   7  11  13      398.17      359.36    139.86 o
  -9  12  13     1423.59     1454.39     67.08 o
  -8  12  13        1.34       26.75     40.88 o
  -7  12  13     1182.81     1220.10     55.83 o
  -6  12  13       70.05       40.94     28.01 o
  -5  12  13      393.67      352.44     30.29 o
  -4  12  13      630.97      658.61     31.21 o
  -3  12  13      307.93      355.79     29.02 o
  -2  12  13      362.20      386.70     28.55 o
  -1  12  13      435.42      504.74     34.39 o
   0  12  13      499.89      464.89     38.94 o
   1  12  13       11.84       14.36     31.15 o
   2  12  13     3749.20     3733.64    151.21 o
   3  12  13      201.80      176.70     59.30 o
   4  12  13      769.06      805.33     77.12 o
   5  12  13      832.78      854.47    172.36 o
   6  12  13      179.77      228.75     54.14 o
   7  12  13     1155.69     1272.46    230.20 o
  -8  13  13      116.75      118.61     47.16 o
  -7  13  13      339.03      388.98     58.26 o
  -6  13  13       87.72       80.85     34.82 o
  -5  13  13     1620.59     1591.16     47.90 o
  -4  13  13      119.05      120.02     27.65 o
  -3  13  13     1959.13     1974.01     55.84 o
  -2  13  13      276.57      276.35     34.65 o
  -1  13  13        1.19       -7.66     29.50 o
   0  13  13     3002.30     3154.73     92.33 o
   1  13  13      272.52      246.11     67.20 o
   2  13  13      636.59      560.34     74.26 o
   3  13  13      447.30      416.57     70.79 o
   4  13  13      104.78       94.12     59.89 o
   5  13  13      251.17      234.25     53.46 o
   6  13  13      399.91      378.01     85.28 o
  -7  14  13       18.77      -17.56     44.45 o
  -6  14  13       89.48      124.11     39.39 o
  -5  14  13      139.02      144.34     31.66 o
  -4  14  13      107.46       69.14     29.12 o
  -3  14  13       86.44      139.79     31.39 o
  -2  14  13        0.38      -10.67     32.96 o
  -1  14  13      505.50      527.07     84.47 o
   0  14  13        0.07       -7.79     45.19 o
   1  14  13       30.05       46.32     67.30 o
   2  14  13      453.86      450.34     71.63 o
   3  14  13      182.32      223.27     71.31 o
   4  14  13       57.24       99.17     69.91 o
   5  14  13        1.75       49.44     54.20 o
  -6  15  13      269.73      303.54     41.85 o
  -5  15  13      133.74      220.13     41.38 o
  -4  15  13      758.70      965.20     46.34 o
  -3  15  13       84.11      107.62     33.39 o
  -2  15  13      134.07      153.16     50.28 o
  -1  15  13      692.99      714.68    109.91 o
   0  15  13      581.42      750.12    122.39 o
   1  15  13      276.10      357.37     80.29 o
   2  15  13      177.14      223.59     77.14 o
   3  15  13       40.14       54.50     73.63 o
   4  15  13       21.58       76.01     75.03 o
  -4  16  13       60.24      108.81     48.14 o
  -3  16  13      264.43      345.36     68.76 o
  -2  16  13      378.57      498.00     67.69 o
  -1  16  13       35.27       96.30     55.28 o
   0  16  13      474.72      509.31     58.99 o
   1  16  13        0.47      -47.10     76.76 o
   2  16  13      248.45      332.21     85.69 o
 -12   0  14     3466.90     3699.66    125.73 o
 -11   0  14       49.07       45.76     46.16 o
 -10   0  14      257.96      228.89     38.83 o
  -9   0  14     2213.86     2265.82     69.86 o
  -8   0  14     2064.16     1887.26    100.97 o
  -7   0  14     8431.83     8002.11    129.68 o
  -6   0  14     4483.01     4198.89     60.78 o
  -5   0  14      230.21      240.76     15.33 o
  -4   0  14      704.00      704.11     33.34 o
  -3   0  14    18450.04    17572.09    237.18 o
  -2   0  14      142.91      168.56     11.64 o
  -1   0  14    30273.67    30071.05    514.11 o
   0   0  14     3969.53     4058.52     85.37 o
   1   0  14     1423.67     1461.29     40.04 o
   2   0  14    16300.64    15253.18    267.79 o
   3   0  14      224.40      205.02     28.70 o
   4   0  14     4219.25     4013.51    104.85 o
   5   0  14      244.30      227.24     31.59 o
   6   0  14     2003.61     1754.87     68.38 o
   7   0  14       13.02       68.37     59.59 o
   8   0  14      904.36      918.04     84.34 o
   9   0  14      315.93      255.41     50.13 o
  10   0  14      127.00      133.49     53.02 o
 -12   1  14      160.03      178.59     41.93 o
 -11   1  14      329.63      311.00     34.86 o
 -10   1  14     1340.67     1402.39     41.33 o
  -9   1  14     1555.55     1585.34     42.74 o
  -8   1  14     7187.91     6830.56     87.89 o
  -7   1  14     2749.98     2554.82     43.83 o
  -6   1  14     1602.30     1555.43     24.69 o
  -5   1  14     8061.01     7945.55     79.81 o
  -4   1  14     3135.56     3067.52     34.81 o
  -3   1  14     2788.27     2640.50     30.32 o
  -2   1  14     1202.47     1192.28     17.57 o
  -1   1  14      217.79      275.00     11.34 o
   0   1  14       43.43       33.36      8.37 o
   1   1  14     5726.99     5692.61     90.81 o
   2   1  14      100.06      144.67     21.27 o
   3   1  14     2269.90     2261.16     40.90 o
   4   1  14     4527.05     4293.02     67.56 o
   5   1  14     2859.78     2647.53     57.13 o
   6   1  14     2191.65     2083.09     52.64 o
   7   1  14     1353.19     1270.90     45.26 o
   8   1  14     1691.47     1545.33     61.36 o
   9   1  14      942.64      942.92     44.21 o
  10   1  14      334.09      295.55     39.55 o
 -12   2  14       77.27       89.68     45.58 o
 -11   2  14      372.61      421.38     38.13 o
 -10   2  14      209.89      222.23     30.27 o
  -9   2  14       77.34       75.94     25.08 o
  -8   2  14      317.61      337.50     19.88 o
  -7   2  14     1507.68     1421.25     28.51 o
  -6   2  14      185.05      183.04     13.27 o
  -5   2  14      189.92      217.89     10.81 o
  -4   2  14     1829.00     1785.47     33.02 o
  -3   2  14      299.70      306.58      9.86 o
  -2   2  14     8744.30     8755.03     81.62 o
  -1   2  14      602.25      642.10     15.17 o
   0   2  14     4442.37     4062.70     60.64 o
   1   2  14     1306.94     1095.82     24.61 o
   2   2  14       10.64       16.21     12.35 o
   3   2  14     7897.24     7478.58    107.68 o
   4   2  14      137.86      122.35     15.72 o
   5   2  14      663.43      655.43     24.62 o
   6   2  14      273.39      258.70     26.00 o
   7   2  14      266.10      305.25     29.44 o
   8   2  14       12.18       10.18     29.16 o
   9   2  14      219.90      208.56     36.66 o
  10   2  14       22.32       37.54     36.80 o
 -12   3  14       23.87       35.10     41.90 o
 -11   3  14      412.26      426.14     41.73 o
 -10   3  14      248.42      241.69     57.10 o
  -9   3  14      592.84      555.13     38.77 o
  -8   3  14       34.29       38.71     17.61 o
  -7   3  14        1.59        7.74     16.00 o
  -6   3  14     1408.61     1295.50     25.29 o
  -5   3  14     5117.80     4903.04     49.92 o
  -4   3  14     9778.67     9260.89     91.22 o
  -3   3  14     1207.20     1165.80     19.77 o
  -2   3  14       80.01       82.23      7.31 o
  -1   3  14     1756.86     1595.55     26.77 o
   0   3  14     4512.22     4301.49     58.81 o
   1   3  14    11877.08    11649.19    159.75 o
   2   3  14     1483.96     1261.21     42.62 o
   3   3  14        0.04       23.21     13.98 o
   4   3  14      703.09      711.11     42.88 o
   5   3  14     2550.17     2440.78     47.72 o
   6   3  14     1096.79     1140.52     39.57 o
   7   3  14     1113.16     1099.82     43.29 o
   8   3  14       31.76       -0.63     39.44 o
   9   3  14       54.64       65.98     33.91 o
  10   3  14      157.53      189.27     48.32 o
 -12   4  14        5.11       31.28     41.83 o
 -11   4  14        0.81       10.49     37.79 o
 -10   4  14      544.77      550.97     40.25 o
  -9   4  14      121.13       89.00     30.39 o
  -8   4  14     1101.57     1025.36     35.24 o
  -7   4  14     1442.87     1302.30     36.52 o
  -6   4  14       13.17       27.23     13.18 o
  -5   4  14      534.84      501.99     16.68 o
  -4   4  14      964.23      913.02     18.55 o
  -3   4  14       89.62       67.68      8.01 o
  -2   4  14       10.03       12.28      8.28 o
  -1   4  14       65.74       99.01      8.02 o
   0   4  14      266.47      253.14     14.56 o
   1   4  14       66.35       64.39     11.37 o
   2   4  14      201.51      217.44     18.90 o
   3   4  14      120.07      126.34     16.37 o
   4   4  14       75.56       80.31     19.60 o
   5   4  14      120.08       82.80     18.82 o
   6   4  14        7.12       18.35     23.67 o
   7   4  14        2.35       40.97     26.84 o
   8   4  14        1.46       18.67     30.60 o
   9   4  14        0.36       32.19     41.31 o
  10   4  14       10.06      -18.51     52.12 o
 -11   5  14     1985.08     2120.87     88.81 o
 -10   5  14      351.24      415.04     45.34 o
  -9   5  14      982.59     1024.66     81.63 o
  -8   5  14      522.69      442.33     31.18 o
  -7   5  14      653.80      629.55     27.18 o
  -6   5  14     2703.06     2624.08     50.42 o
  -5   5  14      282.06      253.77     18.69 o
  -4   5  14     1802.67     1794.92     34.38 o
  -3   5  14        4.98       11.78      9.22 o
  -2   5  14      218.24      263.78     14.62 o
  -1   5  14     1835.34     1746.63     29.75 o
   0   5  14     2833.26     2762.77     41.32 o
   1   5  14     1935.86     1840.55     34.04 o
   2   5  14     3673.19     3661.88     64.31 o
   3   5  14      267.62      278.42     19.01 o
   4   5  14       36.64       21.03     19.28 o
   5   5  14     1983.99     1819.97     47.74 o
   6   5  14        5.03        1.85     23.83 o
   7   5  14     1914.61     1757.22     52.59 o
   8   5  14      312.77      359.35     60.43 o
   9   5  14        2.19       13.73     46.47 o
 -11   6  14      432.29      435.77     50.51 o
 -10   6  14      705.10      692.81     50.50 o
  -9   6  14        2.87      -31.13     37.10 o
  -8   6  14      265.85      306.03     29.90 o
  -7   6  14      974.10      841.05     41.79 o
  -6   6  14       60.31       76.22     19.28 o
  -5   6  14      566.70      500.82     22.66 o
  -4   6  14     2841.66     2754.87     45.36 o
  -3   6  14      671.00      621.05     22.91 o
  -2   6  14    16510.00    16079.16    183.37 o
  -1   6  14      187.03      199.11     12.33 o
   0   6  14     4311.68     4195.54     63.87 o
   1   6  14     1450.93     1266.35     29.85 o
   2   6  14        3.46       17.13     13.70 o
   3   6  14     8766.61     8136.61    151.23 o
   4   6  14      229.71      195.57     24.35 o
   5   6  14     2202.20     2062.31     57.21 o
   6   6  14       12.15       21.32     25.53 o
   7   6  14      294.29      341.63     31.84 o
   8   6  14      563.38      630.16     46.60 o
   9   6  14      303.62      279.50     90.16 o
 -11   7  14      241.98      233.87     50.45 o
 -10   7  14      534.15      570.34     50.17 o
  -9   7  14     1178.65     1149.11     88.04 o
  -8   7  14      974.21      922.50     66.07 o
  -7   7  14     1324.67     1236.56     42.58 o
  -6   7  14     1048.13     1134.10     36.09 o
  -5   7  14     3266.85     3096.19     50.66 o
  -4   7  14     2018.37     1948.32     42.28 o
  -3   7  14      477.77      474.18     18.56 o
  -2   7  14      799.87      746.29     21.50 o
  -1   7  14     1752.32     1661.11     34.26 o
   0   7  14      892.04      890.54     28.23 o
   1   7  14        3.10       -3.82     22.73 o
   2   7  14      302.24      284.09     22.72 o
   3   7  14        9.65       -5.23     20.65 o
   4   7  14      553.93      607.53     31.99 o
   5   7  14     2218.77     2121.78     60.46 o
   6   7  14      818.54      860.43     37.17 o
   7   7  14      661.95      581.29     44.17 o
   8   7  14      265.15      266.03     42.25 o
   9   7  14      520.94      394.39     69.19 o
 -11   8  14      129.02       78.93     49.57 o
 -10   8  14      187.05      201.40     45.87 o
  -9   8  14      480.11      546.45     47.72 o
  -8   8  14      598.89      551.64     42.76 o
  -7   8  14      641.60      689.23     34.32 o
  -6   8  14     3335.80     2999.93     63.91 o
  -5   8  14      356.42      359.89     23.91 o
  -4   8  14       30.41       -2.90     16.53 o
  -3   8  14     7828.23     7504.35     99.91 o
  -2   8  14     2075.24     1900.37     38.58 o
  -1   8  14     9559.59     9177.04    126.86 o
   0   8  14      305.77      255.84     18.19 o
   1   8  14     3727.44     3467.92     62.21 o
   2   8  14     6934.53     6673.12    214.00 o
   3   8  14        2.56       16.21     27.13 o
   4   8  14     3601.35     3554.79     94.89 o
   5   8  14        2.79      -24.28     24.28 o
   6   8  14       60.04       41.18     33.19 o
   7   8  14      334.25      309.26     40.46 o
   8   8  14      421.04      483.66     57.30 o
 -10   9  14     1316.92     1262.15     62.85 o
  -9   9  14      124.01      125.99     42.11 o
  -8   9  14     1242.63     1110.22     52.77 o
  -7   9  14      860.95      788.43     37.14 o
  -6   9  14       63.05       54.54     25.88 o
  -5   9  14     5819.35     5403.14     85.60 o
  -4   9  14       17.67       16.73     20.75 o
  -3   9  14     2977.68     2779.35     51.62 o
  -2   9  14       39.20       66.12     19.35 o
  -1   9  14      228.02      189.30     29.16 o
   0   9  14      833.72      767.99     32.55 o
   1   9  14      201.05      213.22     22.52 o
   2   9  14       63.17       85.23     45.55 o
   3   9  14     1176.47     1080.08     50.52 o
   4   9  14      855.93      936.77     47.53 o
   5   9  14      322.44      320.87     54.54 o
   6   9  14     1536.35     1341.91     69.78 o
   7   9  14       44.86       61.77     46.55 o
   8   9  14      304.91      277.57     51.72 o
 -10  10  14      108.28      116.36     48.53 o
  -9  10  14       23.34        0.56     43.56 o
  -8  10  14       29.10      141.43     41.12 o
  -7  10  14        9.36       32.95     29.34 o
  -6  10  14        2.89       -3.48     24.87 o
  -5  10  14      337.05      378.38     27.46 o
  -4  10  14       60.55       60.11     21.57 o
  -3  10  14      537.78      532.26     34.28 o
  -2  10  14      346.14      403.43     35.16 o
  -1  10  14       29.07       58.76     28.94 o
   0  10  14      418.25      372.28     36.40 o
   1  10  14     2058.86     1976.33     52.72 o
   2  10  14       22.51       32.81     27.73 o
   3  10  14      516.72      502.46     38.47 o
   4  10  14       43.65       75.63     52.20 o
   5  10  14       14.16       35.95     32.56 o
   6  10  14       96.79       40.84     44.37 o
   7  10  14       19.35       -4.90     48.48 o
   8  10  14        0.38        9.08     93.74 o
  -9  11  14      294.14      330.72     50.02 o
  -8  11  14       47.64      -10.77     40.58 o
  -7  11  14       14.16       13.59     39.38 o
  -6  11  14     1190.28     1217.30     40.75 o
  -5  11  14      853.94      875.82     39.03 o
  -4  11  14      988.15     1041.49     35.69 o
  -3  11  14      453.55      479.74     28.48 o
  -2  11  14       16.25       22.78     29.10 o
  -1  11  14      569.29      550.52     41.19 o
   0  11  14     1600.99     1623.81     61.89 o
   1  11  14      586.77      580.14     39.58 o
   2  11  14     1231.51     1248.64     58.19 o
   3  11  14        0.13      -12.38     52.42 o
   4  11  14      204.45      177.86     57.13 o
   5  11  14      458.17      475.66     54.24 o
   6  11  14      143.66       59.93     49.20 o
   7  11  14      484.40      500.63     59.75 o
  -9  12  14      144.76      227.26     81.70 o
  -8  12  14      343.18      270.26     46.35 o
  -7  12  14      136.59      196.02     42.62 o
  -6  12  14      113.58      151.69     30.28 o
  -5  12  14      177.14      204.98     27.94 o
  -4  12  14      712.44      673.23     38.54 o
  -3  12  14      531.53      545.42     33.91 o
  -2  12  14       98.59      110.76     30.67 o
  -1  12  14      734.69      784.27     68.85 o
   0  12  14      145.45      110.26     34.45 o
   1  12  14       23.90       56.40     33.21 o
   2  12  14      980.17     1037.83     81.83 o
   3  12  14       16.53       20.21     57.25 o
   4  12  14      177.59       80.43     55.72 o
   5  12  14      234.16      162.27     70.58 o
   6  12  14      128.67       88.01     52.27 o
  -8  13  14      114.00      137.55     48.10 o
  -7  13  14      225.60      216.98     44.29 o
  -6  13  14      323.82      339.56     34.02 o
  -5  13  14        5.44       -2.45     28.69 o
  -4  13  14      577.29      639.34     34.39 o
  -3  13  14     1267.57     1282.52     60.23 o
  -2  13  14       60.06       34.13     40.44 o
  -1  13  14        4.32       20.59     29.95 o
   0  13  14      294.53      380.95     41.33 o
   1  13  14      192.65      189.68     66.68 o
   2  13  14      132.15      143.56     64.02 o
   3  13  14       51.90       41.49     57.84 o
   4  13  14      206.80      171.25     67.20 o
   5  13  14      707.79      645.43    157.92 o
   6  13  14        0.85       17.36    148.88 o
  -7  14  14      350.98      398.48    109.48 o
  -6  14  14        2.31      -18.59     39.07 o
  -5  14  14       20.07       -2.94     29.97 o
  -4  14  14      914.73      978.68     57.82 o
  -3  14  14       41.22       65.02     36.25 o
  -2  14  14     2903.42     3027.40     82.25 o
  -1  14  14      129.30      151.46     49.41 o
   0  14  14     1664.39     1545.99    100.53 o
   1  14  14      360.36      425.61     76.08 o
   2  14  14        3.49      100.70     64.22 o
   3  14  14     1441.79     1370.97    105.82 o
   4  14  14       26.39       20.39     69.96 o
   5  14  14      338.73      311.04     68.92 o
  -6  15  14      707.62      706.17     68.49 o
  -5  15  14      394.34      413.01     51.89 o
  -4  15  14       20.08       41.42     34.85 o
  -3  15  14      108.82      133.60     34.46 o
  -2  15  14       98.79      125.79     60.06 o
  -1  15  14       41.09       80.09     52.21 o
   0  15  14       97.86      120.47     51.62 o
   1  15  14       75.50       43.90     71.97 o
   2  15  14     1128.97     1447.22    109.73 o
   3  15  14       34.36       40.82     74.82 o
  -4  16  14        5.08       24.16     47.19 o
  -3  16  14      550.13      683.31     62.61 o
  -2  16  14       16.81       37.18     53.28 o
  -1  16  14      307.64      352.47     60.84 o
   0  16  14      215.11      227.96     58.10 o
   1  16  14        7.29       55.87     78.61 o
   2  16  14      590.26      555.56     85.11 o
 -12   1  15      161.51      134.82     41.09 o
 -11   1  15      786.31      754.92     52.77 o
 -10   1  15      105.65      132.30     26.09 o
  -9   1  15     3271.17     3171.86     84.54 o
  -8   1  15      654.03      626.98     20.59 o
  -7   1  15      424.46      426.74     16.90 o
  -6   1  15      456.45      470.43     15.02 o
  -5   1  15     2650.67     2510.33     31.27 o
  -4   1  15     2748.48     2493.52     30.25 o
  -3   1  15     3265.53     3180.40     35.52 o
  -2   1  15       22.37       26.24      7.55 o
  -1   1  15      268.84      306.72     10.61 o
   0   1  15     3644.86     3267.41     45.73 o
   1   1  15     2236.95     2129.44     37.06 o
   2   1  15     5445.65     5109.19     83.64 o
   3   1  15       68.62       69.06     12.86 o
   4   1  15     1995.69     1755.31     48.74 o
   5   1  15     2109.97     1951.25     48.96 o
   6   1  15     1283.39     1251.34     42.58 o
   7   1  15      812.40      759.84     36.26 o
   8   1  15        8.88       22.64     30.09 o
   9   1  15       76.76       29.95     34.18 o
  10   1  15       29.94       91.19     37.83 o
 -12   2  15       56.66       61.83     42.18 o
 -11   2  15       32.40      -31.46     36.95 o
 -10   2  15      635.29      584.53     34.08 o
  -9   2  15      565.50      580.44     28.12 o
  -8   2  15     1093.52      977.73     27.56 o
  -7   2  15    11156.43    10660.89    138.35 o
  -6   2  15       74.01       60.14     11.55 o
  -5   2  15     4544.95     4240.31     46.55 o
  -4   2  15     3181.09     3213.59     36.53 o
  -3   2  15     1213.50     1334.49     20.07 o
  -2   2  15    20626.26    20655.88    186.89 o
  -1   2  15     7288.53     7616.61     89.38 o
   0   2  15     2223.89     1998.93     35.48 o
   1   2  15      126.96      183.67     12.62 o
   2   2  15     1009.34      882.96     32.63 o
   3   2  15     2562.88     2349.63     43.01 o
   4   2  15     5520.63     5089.53    101.59 o
   5   2  15      356.26      307.66     24.79 o
   6   2  15     1011.31      873.88     35.20 o
   7   2  15     1134.14     1141.87     44.39 o
   8   2  15      108.72       72.64     30.92 o
   9   2  15      807.66      845.91     66.81 o
  10   2  15       31.25       70.61     37.80 o
 -12   3  15      126.16       76.59     42.02 o
 -11   3  15     1170.26     1126.18     51.31 o
 -10   3  15      669.01      703.59     42.03 o
  -9   3  15      620.99      607.18     38.23 o
  -8   3  15      509.37      517.07     25.23 o
  -7   3  15     1351.78     1325.77     42.97 o
  -6   3  15      563.97      545.25     16.50 o
  -5   3  15      906.27      929.04     29.54 o
  -4   3  15     1589.34     1622.87     26.24 o
  -3   3  15     3005.15     2930.49     31.97 o
  -2   3  15     2016.23     1970.76     23.64 o
  -1   3  15     3915.04     3872.89     45.45 o
   0   3  15     4621.90     4556.95     62.42 o
   1   3  15     6146.48     5793.24     84.00 o
   2   3  15     5118.81     4858.32     80.61 o
   3   3  15     3942.21     3729.24     66.67 o
   4   3  15     2660.46     2443.17     46.40 o
   5   3  15      916.70      875.55     29.65 o
   6   3  15     1151.85     1052.39     44.29 o
   7   3  15       23.96       19.23     27.44 o
   8   3  15      242.52      279.08     39.67 o
   9   3  15      150.63      170.89     36.11 o
 -12   4  15      540.47      637.32     58.53 o
 -11   4  15      923.56      784.14     46.20 o
 -10   4  15      371.90      272.46     36.99 o
  -9   4  15      348.34      313.40     39.25 o
  -8   4  15     4129.99     3891.62     97.70 o
  -7   4  15      221.77      211.93     21.09 o
  -6   4  15     6827.93     6536.13     88.60 o
  -5   4  15     2481.37     2354.88     36.08 o
  -4   4  15     5698.60     5353.31     60.76 o
  -3   4  15     7636.89     7215.62     72.20 o
  -2   4  15      433.32      424.95     12.97 o
  -1   4  15    10680.22    10207.02    119.29 o
   0   4  15       34.60       19.21     10.34 o
   1   4  15      356.72      343.30     15.26 o
   2   4  15      233.08      246.36     16.90 o
   3   4  15     3564.69     3399.40     61.90 o
   4   4  15      503.77      512.95     22.23 o
   5   4  15     4720.18     4416.73     78.54 o
   6   4  15      181.84      208.90     23.53 o
   7   4  15      714.70      635.97     40.94 o
   8   4  15     2262.72     2332.61     64.16 o
   9   4  15      232.42      164.43     44.38 o
 -11   5  15      277.04      310.03     77.89 o
 -10   5  15     1346.06     1459.98     61.02 o
  -9   5  15      573.89      551.51     70.17 o
  -8   5  15       96.93       95.94     26.63 o
  -7   5  15      110.84      111.99     21.61 o
  -6   5  15      138.65      114.67     19.37 o
  -5   5  15      881.22      855.87     23.29 o
  -4   5  15     1556.52     1499.96     28.07 o
  -3   5  15       15.10       21.25      9.93 o
  -2   5  15     5725.48     5506.99     63.66 o
  -1   5  15     2293.16     1986.09     32.81 o
   0   5  15     1214.54     1205.66     28.17 o
   1   5  15     5374.93     4908.69     67.21 o
   2   5  15      824.01      824.27     34.71 o
   3   5  15     5405.82     5275.89    101.18 o
   4   5  15     2628.36     2460.71     47.63 o
   5   5  15      528.40      477.01     31.91 o
   6   5  15     1456.81     1538.03     55.21 o
   7   5  15       11.93       31.89     28.40 o
   8   5  15      325.71      226.69     46.86 o
   9   5  15        9.21       -7.21     42.67 o
 -11   6  15        1.75       28.37     46.83 o
 -10   6  15      482.37      542.32     49.61 o
  -9   6  15      229.74      215.18     40.08 o
  -8   6  15       16.89       -9.73     27.11 o
  -7   6  15     1426.17     1387.82     40.35 o
  -6   6  15      411.48      380.41     23.48 o
  -5   6  15     2546.58     2342.07     46.30 o
  -4   6  15     1059.97      989.73     27.20 o
  -3   6  15      308.85      330.42     14.46 o
  -2   6  15     1807.84     1808.09     34.03 o
  -1   6  15       99.56      112.88     12.65 o
   0   6  15      625.86      664.16     23.04 o
   1   6  15     2207.40     1938.42     41.27 o
   2   6  15      666.05      645.19     21.35 o
   3   6  15      228.52      211.25     33.60 o
   4   6  15      461.46      446.65     29.38 o
   5   6  15      166.10      130.22     24.21 o
   6   6  15        6.55       18.74     25.42 o
   7   6  15      624.36      607.14     36.11 o
   8   6  15      167.25      131.15     57.84 o
   9   6  15      425.54      498.69     50.24 o
 -11   7  15      477.98      479.21     53.41 o
 -10   7  15      391.71      321.52     46.37 o
  -9   7  15     1634.06     1523.15     64.42 o
  -8   7  15      312.37      301.49     31.65 o
  -7   7  15       71.26       61.99     27.66 o
  -6   7  15      819.19      754.04     28.84 o
  -5   7  15     2372.73     2221.47     42.50 o
  -4   7  15     2646.40     2532.67     44.18 o
  -3   7  15     3668.48     3575.03     54.28 o
  -2   7  15      692.53      692.29     20.85 o
  -1   7  15      707.60      636.84     23.17 o
   0   7  15     9102.55     8447.91    131.91 o
   1   7  15     2490.24     2398.99     55.28 o
   2   7  15     1978.35     1929.14     50.35 o
   3   7  15      410.43      310.96     25.23 o
   4   7  15       22.58      -23.46     23.87 o
   5   7  15      580.00      613.74     36.48 o
   6   7  15      263.22      272.78     30.14 o
   7   7  15      634.60      675.98     48.95 o
   8   7  15      488.02      496.33     65.44 o
   9   7  15       52.24       96.86     64.74 o
 -11   8  15       16.63       75.76     79.05 o
 -10   8  15       35.17      -22.39     43.39 o
  -9   8  15       28.73       60.83     40.56 o
  -8   8  15        5.99       21.99     29.81 o
  -7   8  15        8.15       15.06     26.15 o
  -6   8  15      535.28      474.79     30.16 o
  -5   8  15      816.73      691.91     28.35 o
  -4   8  15      407.55      380.08     23.17 o
  -3   8  15      636.47      541.87     29.81 o
  -2   8  15      923.91      939.86     28.25 o
  -1   8  15      561.39      634.84     34.03 o
   0   8  15      165.99      217.41     21.12 o
   1   8  15        2.84       40.15     19.67 o
   2   8  15       24.36       46.97     27.59 o
   3   8  15       38.30       27.44     36.73 o
   4   8  15       17.53       -8.98     30.24 o
   5   8  15      134.62      122.51     36.64 o
   6   8  15       30.35       23.78     40.64 o
   7   8  15       80.08      146.01     48.16 o
   8   8  15      103.92      104.37     52.05 o
 -10   9  15       19.73       40.13     46.59 o
  -9   9  15      469.30      525.37     48.91 o
  -8   9  15       20.38       68.34     39.43 o
  -7   9  15      191.56      174.51     30.01 o
  -6   9  15      218.76      200.56     28.23 o
  -5   9  15      124.48      176.14     24.65 o
  -4   9  15       13.71       22.10     20.46 o
  -3   9  15     2863.61     2893.44     69.89 o
  -2   9  15       69.75       70.87     19.54 o
  -1   9  15      132.54      140.01     29.40 o
   0   9  15     2438.10     2409.01     57.70 o
   1   9  15       72.41       45.90     21.08 o
   2   9  15     3027.84     2952.81     66.48 o
   3   9  15      391.78      298.08     34.82 o
   4   9  15      133.27      171.79     34.69 o
   5   9  15      731.04      675.72    131.52 o
   6   9  15       28.58       12.17     43.86 o
   7   9  15      225.05      220.92     76.38 o
   8   9  15       28.46       34.92     53.22 o
 -10  10  15      170.38      130.33     49.30 o
  -9  10  15      840.29      822.09     64.65 o
  -8  10  15       19.97      -28.30     56.36 o
  -7  10  15     3045.18     2890.24     79.70 o
  -6  10  15        2.61       21.37     25.35 o
  -5  10  15     2414.48     2256.35     50.50 o
  -4  10  15     1218.08     1170.97     37.07 o
  -3  10  15      700.56      745.74     29.11 o
  -2  10  15     3752.02     3521.50     79.87 o
  -1  10  15     1193.20     1043.04     52.06 o
   0  10  15     2385.40     2286.89     73.31 o
   1  10  15        4.25       21.43     21.87 o
   2  10  15      103.37       82.54     24.48 o
   3  10  15      569.13      507.92     40.19 o
   4  10  15     2091.12     2086.88    104.72 o
   5  10  15        3.35      -26.70     40.45 o
   6  10  15      582.93      502.12    198.76 o
   7  10  15      118.36      122.22     63.93 o
  -9  11  15      449.39      420.96     51.33 o
  -8  11  15       23.36       78.86     42.69 o
  -7  11  15       30.93      -20.30     31.95 o
  -6  11  15      191.62      202.05     29.37 o
  -5  11  15      103.96      109.69     25.74 o
  -4  11  15        6.33      -23.57     23.57 o
  -3  11  15     1037.75     1046.91     39.13 o
  -2  11  15      938.05      888.72     40.44 o
  -1  11  15     1036.95      983.13     52.33 o
   0  11  15     1250.39     1184.46     55.97 o
   1  11  15      324.52      364.28     37.57 o
   2  11  15     3166.46     3004.68     88.71 o
   3  11  15       70.14       -2.20     52.82 o
   4  11  15      534.81      551.73     67.84 o
   5  11  15      671.57      659.23     57.56 o
   6  11  15       12.58       26.77     49.55 o
   7  11  15      218.82      244.44     56.56 o
  -8  12  15      894.78      949.56     69.81 o
  -7  12  15       30.79      -16.72     40.46 o
  -6  12  15     2930.77     2951.72     63.14 o
  -5  12  15      685.43      655.42     34.52 o
  -4  12  15       19.63       36.64     26.31 o
  -3  12  15     3376.25     3266.46     71.76 o
  -2  12  15        5.52       44.30     29.93 o
  -1  12  15     1394.20     1434.72     51.88 o
   0  12  15        1.04      -11.29     33.36 o
   1  12  15       12.13       17.45     34.53 o
   2  12  15      162.33      173.28     61.28 o
   3  12  15      284.02      343.75     65.45 o
   4  12  15        2.77       56.80     61.07 o
   5  12  15     1009.58      972.80     65.48 o
   6  12  15       39.36      -26.52    114.16 o
  -8  13  15      384.41      344.33     60.44 o
  -7  13  15        6.39      -44.26     57.89 o
  -6  13  15      231.37      195.27     32.96 o
  -5  13  15      970.99     1032.03     39.87 o
  -4  13  15      756.69      804.68     40.80 o
  -3  13  15       97.21      128.61     31.65 o
  -2  13  15      120.51      159.33     34.75 o
  -1  13  15      156.31      102.20     33.16 o
   0  13  15       11.00       28.94     68.62 o
   1  13  15      873.01     1018.33     86.43 o
   2  13  15        0.14       14.36     61.96 o
   3  13  15      897.48      930.03     84.51 o
   4  13  15      134.30      200.33     69.40 o
   5  13  15       97.78      105.76     50.55 o
  -7  14  15        1.65       24.47     45.41 o
  -6  14  15      264.72      297.79     40.71 o
  -5  14  15      148.76      205.30     37.79 o
  -4  14  15       57.63        0.69     33.70 o
  -3  14  15      517.20      526.44     37.58 o
  -2  14  15      314.11      364.42     39.31 o
  -1  14  15       16.47       63.20     34.22 o
   0  14  15        9.22       79.05     67.99 o
   1  14  15      478.17      544.52     75.27 o
   2  14  15       67.41       78.55     65.27 o
   3  14  15        3.97       69.89     68.34 o
   4  14  15        5.48      -50.50     69.52 o
  -5  15  15       61.99      111.96     40.81 o
  -4  15  15      204.23      162.67     38.16 o
  -3  15  15      268.52      338.99     37.35 o
  -2  15  15      121.08      114.63     54.46 o
  -1  15  15      204.68      220.79     53.77 o
   0  15  15      390.39      405.08     55.49 o
   1  15  15       55.69      -12.40     66.49 o
   2  15  15      210.30      312.97     80.30 o
   3  15  15       83.75       19.09     74.01 o
  -3  16  15      124.73      239.88     48.99 o
  -2  16  15       79.10      106.69     55.64 o
  -1  16  15       91.17      124.32     55.69 o
   0  16  15       16.53        1.81     55.29 o
   1  16  15       58.39      108.53     72.93 o
 -12   0  16       69.27       87.53     58.07 o
 -11   0  16     2430.89     2259.44     94.22 o
 -10   0  16      674.71      587.41     59.81 o
  -9   0  16      902.18      895.39    113.16 o
  -8   0  16     1715.09     1707.16     47.39 o
  -7   0  16      852.67      814.82     35.00 o
  -6   0  16     8745.36     8259.20    150.51 o
  -5   0  16      311.78      319.10     17.24 o
  -4   0  16       20.30       18.37     13.91 o
  -3   0  16      243.28      256.58     14.67 o
  -2   0  16      794.82      610.65     19.18 o
  -1   0  16       18.61       29.29     12.92 o
   0   0  16     7126.55     6618.44    120.04 o
   1   0  16       16.60       34.64     18.96 o
   2   0  16     6161.59     5776.04    138.25 o
   3   0  16    14816.89    13210.76    293.82 o
   4   0  16     5094.30     4693.14    119.97 o
   5   0  16    10011.39     8911.69    207.94 o
   6   0  16       40.33       18.94     34.43 o
   7   0  16      968.47      952.61     56.63 o
   8   0  16     1249.81     1288.46     70.10 o
   9   0  16       65.41       88.03     49.99 o
 -12   1  16       64.41      116.08     41.25 o
 -11   1  16      146.46       95.18     32.63 o
 -10   1  16       10.19       -7.96     25.56 o
  -9   1  16      986.68      899.12     31.47 o
  -8   1  16      625.24      676.55     27.60 o
  -7   1  16      370.86      383.50     17.89 o
  -6   1  16     4181.59     4051.38     51.48 o
  -5   1  16     2916.32     2838.98     34.63 o
  -4   1  16     7550.92     7264.17     73.43 o
  -3   1  16     4797.71     4829.88     50.70 o
  -2   1  16     5350.94     5174.11     53.57 o
  -1   1  16      985.69      815.26     17.84 o
   0   1  16     2549.34     2464.86     37.04 o
   1   1  16     5167.43     4640.26     63.67 o
   2   1  16       30.92        9.95     14.05 o
   3   1  16      922.21      839.05     30.13 o
   4   1  16        4.79       39.55     19.72 o
   5   1  16      571.07      513.81     28.67 o
   6   1  16       18.30       47.83     24.79 o
   7   1  16     1110.63     1004.75     41.03 o
   8   1  16       19.76       23.73     31.41 o
   9   1  16      512.72      589.59     41.32 o
 -12   2  16      542.53      587.26     48.24 o
 -11   2  16      181.56      175.97     38.81 o
 -10   2  16     1762.12     1690.77     54.37 o
  -9   2  16      200.82      227.71     24.43 o
  -8   2  16      709.70      714.64     25.92 o
  -7   2  16     1817.01     1737.90     34.00 o
  -6   2  16      444.47      448.45     17.53 o
  -5   2  16     1827.71     1659.47     24.69 o
  -4   2  16        5.94       21.17      9.20 o
  -3   2  16     1255.90     1247.88     20.06 o
  -2   2  16      346.04      347.29     10.19 o
  -1   2  16    10849.14    10882.47    125.53 o
   0   2  16       48.09       53.24     11.83 o
   1   2  16     1588.21     1396.07     27.06 o
   2   2  16      661.42      598.38     21.85 o
   3   2  16     4464.52     4090.32     65.14 o
   4   2  16     2707.18     2501.45     55.25 o
   5   2  16      281.88      260.80     25.15 o
   6   2  16      782.94      821.38     35.43 o
   7   2  16      432.22      445.86     33.31 o
   8   2  16       77.17       39.52     31.95 o
   9   2  16     1028.81     1155.57    106.61 o
 -12   3  16        6.41       38.17     42.28 o
 -11   3  16       10.12       46.18     38.10 o
 -10   3  16      143.90      234.37     42.49 o
  -9   3  16      503.09      541.87     35.19 o
  -8   3  16     2130.00     2019.16     48.17 o
  -7   3  16      494.90      435.77     21.02 o
  -6   3  16      239.06      233.89     15.36 o
  -5   3  16     7413.35     7170.29     86.59 o
  -4   3  16     4733.98     4605.39     62.58 o
  -3   3  16     6993.20     6750.34     71.79 o
  -2   3  16      563.90      529.39     13.03 o
  -1   3  16     1133.38     1158.08     20.09 o
   0   3  16     4150.71     3944.23     55.68 o
   1   3  16     1636.13     1411.20     27.96 o
   2   3  16     2962.79     2841.93     53.06 o
   3   3  16     1486.28     1406.13     36.07 o
   4   3  16      944.91      891.46     55.44 o
   5   3  16       25.87       41.03     26.00 o
   6   3  16      459.07      507.08     40.03 o
   7   3  16      126.69      159.62     30.41 o
   8   3  16      949.68     1025.86     44.52 o
   9   3  16       21.91       20.06     35.14 o
 -12   4  16      170.80       71.72     85.03 o
 -11   4  16       61.96      100.78     46.60 o
 -10   4  16        6.04       -2.85     40.39 o
  -9   4  16       46.12       79.60     37.65 o
  -8   4  16      483.27      486.15     32.09 o
  -7   4  16       83.17       75.22     20.09 o
  -6   4  16      121.22      138.34     17.35 o
  -5   4  16      773.70      765.65     20.11 o
  -4   4  16       19.80       21.33     11.09 o
  -3   4  16      134.43      150.19     10.96 o
  -2   4  16      691.37      668.03     16.42 o
  -1   4  16      523.46      501.84     16.62 o
   0   4  16      225.07      196.50     12.61 o
   1   4  16      108.28      126.41     16.60 o
   2   4  16       25.53       41.24     13.24 o
   3   4  16      104.10      138.49     21.86 o
   4   4  16      101.76       62.72     17.88 o
   5   4  16       26.72       -9.51     23.33 o
   6   4  16        6.20      -17.73     25.18 o
   7   4  16        6.96        9.16     28.92 o
   8   4  16       78.28      112.45     33.50 o
   9   4  16      101.31      102.37     44.70 o
 -11   5  16       54.04      124.26     46.32 o
 -10   5  16      902.25      862.42     53.38 o
  -9   5  16      210.03      171.57     40.06 o
  -8   5  16     2780.85     2604.67     61.12 o
  -7   5  16      101.34      122.64     22.49 o
  -6   5  16     1226.35     1149.03     34.40 o
  -5   5  16     2398.01     2211.65     55.93 o
  -4   5  16      163.99      156.04     13.43 o
  -3   5  16     8561.44     8470.76    100.36 o
  -2   5  16       66.38       94.30     10.92 o
  -1   5  16      572.64      592.69     20.31 o
   0   5  16     1853.39     1655.54     33.90 o
   1   5  16      687.82      671.50     20.30 o
   2   5  16     5081.85     4682.58     71.78 o
   3   5  16      195.96      224.70     19.73 o
   4   5  16       48.29       16.30     17.90 o
   5   5  16        2.00       24.54     20.04 o
   6   5  16      575.05      566.43     33.50 o
   7   5  16      112.02      165.06     31.12 o
   8   5  16      253.56      260.72     35.84 o
   9   5  16      127.87      146.87     45.78 o
 -11   6  16       17.62       43.68     47.26 o
 -10   6  16     1209.71     1131.54     71.42 o
  -9   6  16     1155.19     1089.73     53.42 o
  -8   6  16        7.79       16.10     31.28 o
  -7   6  16     4556.74     4235.89     72.61 o
  -6   6  16      261.65      184.19     21.61 o
  -5   6  16     1702.51     1553.88     37.94 o
  -4   6  16      776.89      735.13     23.54 o
  -3   6  16      222.80      232.90     14.20 o
  -2   6  16       36.74       33.41     11.65 o
  -1   6  16    11325.76    10601.79    163.16 o
   0   6  16      852.82      829.64     28.23 o
   1   6  16     5926.88     5633.72     92.32 o
   2   6  16     3736.66     3389.60     61.63 o
   3   6  16      303.28      294.25     21.38 o
   4   6  16     5167.82     5090.66    114.04 o
   5   6  16      131.23       96.05     21.76 o
   6   6  16     1443.52     1404.24     42.13 o
   7   6  16       99.72      122.54     32.45 o
   8   6  16      217.00      172.16     42.89 o
   9   6  16      179.31      217.90     78.77 o
 -11   7  16       50.32       79.50     85.44 o
 -10   7  16      249.88      219.86     44.75 o
  -9   7  16        9.95       35.48     40.32 o
  -8   7  16      517.29      451.19     33.76 o
  -7   7  16      305.46      324.55     43.90 o
  -6   7  16     1132.87     1103.42     40.36 o
  -5   7  16      545.21      508.45     23.14 o
  -4   7  16     4234.07     4006.99     60.80 o
  -3   7  16     4444.51     4205.18     61.76 o
  -2   7  16      512.44      513.49     18.02 o
  -1   7  16     2088.49     2039.19     43.85 o
   0   7  16     2345.94     2201.44     45.75 o
   1   7  16     1073.73     1038.94     32.78 o
   2   7  16      582.15      578.83     33.26 o
   3   7  16       12.95       -5.29     22.01 o
   4   7  16        5.92       -9.63     23.62 o
   5   7  16      339.75      331.53     25.31 o
   6   7  16        8.14        8.23     27.57 o
   7   7  16      431.86      417.87     43.18 o
   8   7  16      187.65      119.45     43.69 o
 -10   8  16      412.87      376.48     72.11 o
  -9   8  16      381.25      367.52     45.23 o
  -8   8  16     1373.94     1293.60     74.89 o
  -7   8  16       37.14      -10.74     27.54 o
  -6   8  16     4669.68     4409.49     83.09 o
  -5   8  16       22.74       33.11     20.69 o
  -4   8  16       29.91       25.08     23.13 o
  -3   8  16      104.97       97.00     18.90 o
  -2   8  16     4307.38     4014.88     90.68 o
  -1   8  16     1246.79     1216.06     59.62 o
   0   8  16     3578.37     3368.41     70.70 o
   1   8  16     1014.80      876.53     37.00 o
   2   8  16      835.70      853.80     35.55 o
   3   8  16     4598.21     4248.54     87.38 o
   4   8  16      201.48      172.82     33.87 o
   5   8  16     2629.71     2538.19     70.37 o
   6   8  16       52.11       49.93     44.04 o
   7   8  16      954.99      888.64     94.81 o
   8   8  16      278.45      267.66     96.93 o
 -10   9  16       53.75      -21.97     45.19 o
  -9   9  16      483.43      445.22     48.52 o
  -8   9  16        2.99       16.90     31.50 o
  -7   9  16     1645.43     1432.28     49.62 o
  -6   9  16     1137.33     1149.83     65.75 o
  -5   9  16      130.47       91.32     23.67 o
  -4   9  16     3286.70     3082.70     87.53 o
  -3   9  16      112.60       83.69     20.41 o
  -2   9  16     2451.12     2456.81     64.31 o
  -1   9  16     1209.87     1109.82     83.20 o
   0   9  16      249.44      237.43     23.98 o
   1   9  16     1444.68     1337.28     45.34 o
   2   9  16      515.06      451.65     29.02 o
   3   9  16      760.57      792.83     35.49 o
   4   9  16        4.80      -18.07     35.60 o
   5   9  16       31.82       52.35     41.21 o
   6   9  16      138.54      137.04     46.78 o
   7   9  16      668.56      679.04     59.87 o
 -10  10  16      147.70      277.99     84.61 o
  -9  10  16       55.20       60.93     44.94 o
  -8  10  16      440.15      370.39     48.09 o
  -7  10  16      334.52      406.80     35.18 o
  -6  10  16        2.33        1.93     26.16 o
  -5  10  16      266.35      264.97     26.29 o
  -4  10  16        2.89       16.61     22.14 o
  -3  10  16       44.03       24.60     24.07 o
  -2  10  16      179.21      147.43     29.16 o
  -1  10  16       61.17       90.26     32.33 o
   0  10  16       44.69       62.27     29.69 o
   1  10  16       72.02       48.34     23.38 o
   2  10  16      381.16      410.56     33.19 o
   3  10  16        4.09       15.81     25.98 o
   4  10  16      243.18      275.71     57.05 o
   5  10  16      480.92      474.84     51.30 o
   6  10  16       15.93       55.56     49.51 o
   7  10  16      431.09      458.12     59.52 o
  -9  11  16      485.21      574.62     86.80 o
  -8  11  16      688.20      712.48     52.34 o
  -7  11  16       37.15      -20.72     31.90 o
  -6  11  16      185.41      225.87     29.36 o
  -5  11  16      922.45      967.88     36.31 o
  -4  11  16      327.70      364.23     30.80 o
  -3  11  16     2650.20     2543.88     60.20 o
  -2  11  16      385.56      375.87     48.16 o
  -1  11  16      173.23      180.99     38.57 o
   0  11  16     1246.93     1132.59     56.22 o
   1  11  16      473.58      430.86     40.28 o
   2  11  16     1411.92     1442.93     50.99 o
   3  11  16      338.34      350.17     39.40 o
   4  11  16       52.58       38.68     56.96 o
   5  11  16       37.19       81.57     60.73 o
   6  11  16      262.22      360.03     69.80 o
  -8  12  16       20.03      -26.61     44.09 o
  -7  12  16       95.61      129.18     35.10 o
  -6  12  16      806.73      869.12     38.90 o
  -5  12  16      107.99      127.93     29.13 o
  -4  12  16      494.91      496.32     46.09 o
  -3  12  16       10.50       85.22     29.75 o
  -2  12  16      650.49      700.78     41.31 o
  -1  12  16      224.23      274.68     33.43 o
   0  12  16      229.94      232.71     38.56 o
   1  12  16       11.32        3.31     47.13 o
   2  12  16      453.97      412.59     63.08 o
   3  12  16       62.13       73.69     37.55 o
   4  12  16      196.35      214.80     64.74 o
   5  12  16      264.32      340.19     55.04 o
   6  12  16        1.74      -66.87     69.78 o
  -7  13  16       47.76       30.54     43.90 o
  -6  13  16      211.01      216.38     33.60 o
  -5  13  16      328.53      380.93     38.37 o
  -4  13  16      323.75      333.10     35.02 o
  -3  13  16      398.42      391.82     35.80 o
  -2  13  16       10.92       65.93     34.46 o
  -1  13  16      272.55      310.23     38.08 o
   0  13  16      341.54      349.68     54.38 o
   1  13  16        2.31       85.08     64.06 o
   2  13  16      192.69      138.47     61.63 o
   3  13  16      105.87       44.66     65.44 o
   4  13  16       32.67        1.67     64.65 o
   5  13  16        0.76       52.67     68.13 o
  -6  14  16      507.30      495.71     43.66 o
  -5  14  16     1942.43     1946.72     63.58 o
  -4  14  16      147.82      135.38     36.93 o
  -3  14  16       77.42      117.08     33.44 o
  -2  14  16      186.86      183.65     38.35 o
  -1  14  16      852.05      870.93     55.46 o
   0  14  16      173.99      191.52     72.36 o
   1  14  16      635.55      587.11     77.35 o
   2  14  16      227.96      232.59     74.27 o
   3  14  16       10.10        0.73     68.34 o
   4  14  16     1181.66     1246.14     96.46 o
  -5  15  16      589.57      573.05     45.21 o
  -4  15  16       69.52       84.91     37.78 o
  -3  15  16     1413.24     1418.66     53.57 o
  -2  15  16      101.03      126.42     55.82 o
  -1  15  16      552.08      571.27     62.17 o
   0  15  16      417.45      397.91     58.60 o
   1  15  16       70.43      157.58     76.84 o
   2  15  16      301.36      252.83     78.87 o
  -3  16  16       77.55       64.47     80.70 o
  -2  16  16       90.90      161.78     59.52 o
  -1  16  16        2.38      -59.21     59.21 o
   0  16  16      348.39      560.49     64.36 o
 -12   1  17       66.10      130.36     68.35 o
 -11   1  17      109.88       29.92     33.35 o
 -10   1  17      606.69      630.30     31.64 o
  -9   1  17      438.60      401.38     29.88 o
  -8   1  17      849.40      894.49     28.47 o
  -7   1  17      452.62      422.24     20.30 o
  -6   1  17      748.47      755.01     25.55 o
  -5   1  17      909.58      939.80     19.51 o
  -4   1  17     1469.90     1415.66     22.60 o
  -3   1  17     2849.51     2549.48     32.27 o
  -2   1  17     3644.70     3455.98     38.50 o
  -1   1  17       81.73       99.32     11.04 o
   0   1  17      448.10      457.66     15.81 o
   1   1  17      796.28      810.30     20.84 o
   2   1  17     1194.95     1032.55     38.51 o
   3   1  17     3684.39     3396.93     66.31 o
   4   1  17      347.54      313.67     24.22 o
   5   1  17       42.34       33.25     23.22 o
   6   1  17      418.19      452.50     31.10 o
   7   1  17       32.75       21.20     28.90 o
   8   1  17      744.10      800.05     42.30 o
   9   1  17        1.63       41.48     35.98 o
 -12   2  17      176.16      122.78     43.15 o
 -11   2  17      287.20      333.85     43.21 o
 -10   2  17      674.27      650.13     42.71 o
  -9   2  17      111.27      107.39     22.53 o
  -8   2  17      333.74      317.03     22.39 o
  -7   2  17       91.96       85.44     16.99 o
  -6   2  17     5281.15     4962.62     64.61 o
  -5   2  17       29.54       37.14     12.67 o
  -4   2  17     8829.94     8395.27     84.03 o
  -3   2  17     2046.98     2104.40     27.29 o
  -2   2  17       57.89       39.63      8.30 o
  -1   2  17    10625.84    10087.06    127.34 o
   0   2  17      363.77      356.54     16.40 o
   1   2  17     5418.55     5126.11     70.12 o
   2   2  17      239.90      219.92     17.92 o
   3   2  17     2071.27     1825.52     45.53 o
   4   2  17      150.86      160.06     22.43 o
   5   2  17      714.62      722.33     39.70 o
   6   2  17      949.64      944.10     38.25 o
   7   2  17      150.07      153.70     30.72 o
   8   2  17        8.54       43.76     32.64 o
   9   2  17      199.33      168.21     37.83 o
 -12   3  17      318.67      419.39     90.91 o
 -11   3  17      644.28      738.15     55.40 o
 -10   3  17      261.11      261.15     74.13 o
  -9   3  17     2946.82     2749.57     60.63 o
  -8   3  17      456.20      443.89     26.83 o
  -7   3  17      716.29      815.66     28.83 o
  -6   3  17     1396.05     1325.02     31.71 o
  -5   3  17     2882.30     2767.09     40.74 o
  -4   3  17      893.03      914.70     20.02 o
  -3   3  17       15.84       30.77      9.86 o
  -2   3  17     1684.41     1754.12     25.27 o
  -1   3  17      163.16      176.25     11.64 o
   0   3  17       71.81      104.38     12.44 o
   1   3  17       50.75       36.72     11.91 o
   2   3  17     3069.25     2734.96     52.75 o
   3   3  17      439.64      405.99     21.29 o
   4   3  17      972.54      900.32     32.86 o
   5   3  17     1271.22     1117.69     39.92 o
   6   3  17      496.04      518.09     32.79 o
   7   3  17     1643.90     1608.65     56.77 o
   8   3  17      230.14      187.38     34.89 o
   9   3  17      198.95      245.99     38.83 o
 -11   4  17     1137.68     1113.18     59.94 o
 -10   4  17      827.10      856.56     52.07 o
  -9   4  17       87.56       99.98     39.22 o
  -8   4  17      176.03      160.89     24.23 o
  -7   4  17     2352.59     2265.22     48.73 o
  -6   4  17       69.56       71.57     16.78 o
  -5   4  17    10068.61     9520.84    112.32 o
  -4   4  17      206.58      208.43     15.11 o
  -3   4  17     3989.41     3885.36     45.82 o
  -2   4  17     7898.57     7285.12     82.11 o
  -1   4  17       18.32       15.08     13.80 o
   0   4  17    15794.04    15046.12    189.02 o
   1   4  17      246.26      222.44     14.22 o
   2   4  17     4179.89     3865.49     66.13 o
   3   4  17     2125.69     1903.25     43.40 o
   4   4  17     1489.17     1473.88     44.71 o
   5   4  17     2704.18     2568.27     59.99 o
   6   4  17      339.14      282.23     29.76 o
   7   4  17       64.15       64.73     30.40 o
   8   4  17      152.87      200.81     35.55 o
   9   4  17      581.05      719.01     54.90 o
 -11   5  17     1173.55     1006.74     58.75 o
 -10   5  17       95.25       46.43     43.07 o
  -9   5  17     3345.13     3078.63     81.76 o
  -8   5  17      350.41      355.09     31.50 o
  -7   5  17     4266.08     3874.27     86.00 o
  -6   5  17     2171.55     1971.79     44.26 o
  -5   5  17     1426.04     1438.53     37.05 o
  -4   5  17      686.15      704.97     24.36 o
  -3   5  17      271.58      271.39     14.54 o
  -2   5  17     1133.69     1130.65     24.26 o
  -1   5  17      677.66      650.69     24.04 o
   0   5  17      134.75      141.78     17.14 o
   1   5  17      471.61      459.47     21.54 o
   2   5  17     7741.47     7076.50    102.74 o
   3   5  17        2.55        4.89     17.68 o
   4   5  17     2024.20     1805.36     41.99 o
   5   5  17     1977.88     1864.15     44.38 o
   6   5  17      368.11      394.32     31.97 o
   7   5  17     1580.50     1635.04     54.76 o
   8   5  17       89.53       37.33     38.08 o
   9   5  17      549.32      592.45     56.80 o
 -11   6  17      179.71      120.47     48.44 o
 -10   6  17      234.31      229.73     46.44 o
  -9   6  17      103.46      153.66     52.76 o
  -8   6  17       63.29       50.22     30.26 o
  -7   6  17        0.11       -3.44     22.97 o
  -6   6  17      682.94      754.85     42.26 o
  -5   6  17       65.62       84.53     19.50 o
  -4   6  17      474.48      462.83     20.32 o
  -3   6  17      411.13      391.78     16.36 o
  -2   6  17      134.07      144.35     15.39 o
  -1   6  17     5134.87     5141.52     85.99 o
   0   6  17       20.91      -16.67     19.46 o
   1   6  17       50.79       58.54     26.15 o
   2   6  17      200.62      177.92     22.09 o
   3   6  17      137.80      113.87     32.17 o
   4   6  17     1024.81     1089.91     64.72 o
   5   6  17       76.51       71.65     22.17 o
   6   6  17       86.37       68.32     28.55 o
   7   6  17        2.40       10.77     31.18 o
   8   6  17       14.67       39.61     46.08 o
 -11   7  17      209.48      185.60     50.17 o
 -10   7  17       71.19       63.21     45.51 o
  -9   7  17      370.10      365.56     45.30 o
  -8   7  17     2052.51     1953.25     71.65 o
  -7   7  17      254.28      286.69     29.83 o
  -6   7  17      351.03      299.30     27.25 o
  -5   7  17      930.50      906.12     30.85 o
  -4   7  17     2074.15     2030.09     51.54 o
  -3   7  17     7638.50     7405.76     98.93 o
  -2   7  17     4606.71     4530.16     70.92 o
  -1   7  17     1684.00     1675.49     40.36 o
   0   7  17       99.93      123.29     21.22 o
   1   7  17     1119.02      976.30     38.63 o
   2   7  17      329.40      363.71     29.42 o
   3   7  17     2650.98     2516.56     61.31 o
   4   7  17      573.82      560.33     32.02 o
   5   7  17      425.79      368.83     28.97 o
   6   7  17      565.22      657.20     34.68 o
   7   7  17       30.20        4.78     97.24 o
   8   7  17      923.58     1032.64     71.26 o
 -10   8  17      444.42      437.27     82.59 o
  -9   8  17       42.29       31.92     51.38 o
  -8   8  17        7.78       14.92     30.36 o
  -7   8  17      301.86      307.42     31.35 o
  -6   8  17      210.61      221.59     27.89 o
  -5   8  17      874.57      864.28     30.89 o
  -4   8  17     1337.35     1290.17     37.20 o
  -3   8  17      156.97      176.60     23.87 o
  -2   8  17      151.22      113.76     25.25 o
  -1   8  17       23.64       -7.32     35.25 o
   0   8  17     1263.50     1099.04     53.23 o
   1   8  17      266.51      277.63     25.18 o
   2   8  17       31.91       12.88     22.60 o
   3   8  17      248.60      208.28     26.73 o
   4   8  17       82.70       52.87     27.11 o
   5   8  17       25.61       22.17     26.15 o
   6   8  17        9.13      -12.81     33.23 o
   7   8  17       10.23      -23.44     46.15 o
   8   8  17       53.82      107.31     53.02 o
 -10   9  17       71.62      110.56     46.44 o
  -9   9  17        7.90       32.74     43.46 o
  -8   9  17     1666.75     1571.19     54.14 o
  -7   9  17       19.23       -6.33     29.06 o
  -6   9  17      944.07      934.69     38.17 o
  -5   9  17        9.65       14.93     23.51 o
  -4   9  17      123.54      135.39     22.92 o
  -3   9  17      525.31      559.07     30.69 o
  -2   9  17       20.13       46.07     26.16 o
  -1   9  17      276.10      231.18     32.22 o
   0   9  17       18.25       20.12     21.88 o
   1   9  17     1846.55     1780.17     60.94 o
   2   9  17       47.28       57.53     24.37 o
   3   9  17     1458.51     1390.36     64.65 o
   4   9  17       94.22      103.17     28.49 o
   5   9  17      147.54       85.74     32.77 o
   6   9  17      399.53      385.57     39.18 o
   7   9  17      205.94      236.64     71.70 o
  -9  10  17      175.51      183.14     46.67 o
  -8  10  17        8.65       43.65     34.03 o
  -7  10  17       23.11       62.58     35.56 o
  -6  10  17     1460.57     1409.98     43.94 o
  -5  10  17      749.98      803.65     33.46 o
  -4  10  17     2584.08     2438.19     60.99 o
  -3  10  17      348.87      316.43     29.42 o
  -2  10  17       14.43       26.93     28.17 o
  -1  10  17     2900.32     2708.38    107.16 o
   0  10  17      135.93      125.79     33.31 o
   1  10  17     2542.31     2460.57     92.69 o
   2  10  17      229.18      232.02     29.63 o
   3  10  17        3.71        2.09     27.02 o
   4  10  17     1230.80     1288.60     60.52 o
   5  10  17      461.04      395.26     39.59 o
   6  10  17      359.16      403.83     41.70 o
   7  10  17       52.58       62.67     40.25 o
  -9  11  17      185.04      184.36     48.80 o
  -8  11  17     1099.66     1114.09     58.41 o
  -7  11  17      124.64      155.23     34.70 o
  -6  11  17     1105.45     1054.18     40.02 o
  -5  11  17      223.70      183.44     28.37 o
  -4  11  17      331.13      363.17     33.32 o
  -3  11  17      153.92      179.19     29.57 o
  -2  11  17       48.56       62.32     30.02 o
  -1  11  17      551.88      454.07     44.37 o
   0  11  17       29.61        6.39     33.52 o
   1  11  17      639.20      639.10     47.55 o
   2  11  17        7.06       20.46     25.67 o
   3  11  17     1445.92     1477.76     65.36 o
   4  11  17      203.72      237.04     73.69 o
   5  11  17      918.79      901.38     48.15 o
   6  11  17       67.73       88.50     51.53 o
  -8  12  17       70.36       74.35     45.82 o
  -7  12  17      277.19      286.12     38.16 o
  -6  12  17        2.32       31.75     29.39 o
  -5  12  17     1488.62     1550.12     54.52 o
  -4  12  17        2.73       10.51     31.11 o
  -3  12  17     1198.33     1228.17     45.01 o
  -2  12  17     2330.63     2345.59     69.30 o
  -1  12  17       31.97       16.02     32.05 o
   0  12  17     3329.88     3515.09    101.42 o
   1  12  17        3.74      -19.09     35.67 o
   2  12  17     1300.18     1431.58     99.28 o
   3  12  17      461.14      523.20     46.18 o
   4  12  17       47.53       88.18     40.35 o
   5  12  17      794.70      714.49     62.52 o
  -7  13  17     1070.71     1089.64     48.58 o
  -6  13  17        4.58      -10.33     35.73 o
  -5  13  17       30.09       61.40     35.32 o
  -4  13  17     1481.98     1535.29     54.40 o
  -3  13  17      280.71      349.07     35.06 o
  -2  13  17      630.50      642.81     44.25 o
  -1  13  17       62.27      111.55     35.08 o
   0  13  17       38.57       37.54     39.04 o
   1  13  17        8.58      -28.44     63.24 o
   2  13  17      642.14      540.08     77.26 o
   3  13  17      106.02      132.85     66.65 o
   4  13  17      460.23      564.45     78.07 o
   5  13  17      337.62      456.16     55.65 o
  -6  14  17        0.37       28.57     37.99 o
  -5  14  17      472.68      410.87     41.15 o
  -4  14  17       98.66      144.19     36.86 o
  -3  14  17      331.34      380.00     42.81 o
  -2  14  17      128.35       90.34     38.31 o
  -1  14  17       17.25       64.52     36.56 o
   0  14  17      743.42      683.09     84.64 o
   1  14  17      280.11      208.96     68.59 o
   2  14  17      125.97       85.01     71.52 o
   3  14  17       11.86       19.60     71.52 o
  -5  15  17      289.33      475.25    129.90 o
  -4  15  17       12.52        6.08     52.87 o
  -3  15  17      436.74      517.97     40.87 o
  -2  15  17      184.07      236.56     58.34 o
  -1  15  17       40.85       92.77     52.55 o
   0  15  17        3.51       15.37     53.56 o
   1  15  17       68.70       81.00     75.70 o
   2  15  17      278.52      173.68     79.09 o
  -1  16  17      116.53       10.80     84.45 o
 -12   0  18      753.55      815.96     71.25 o
 -11   0  18        0.44      -22.19     41.47 o
 -10   0  18     3230.14     3210.59     87.77 o
  -9   0  18       18.26       -2.18     43.79 o
  -8   0  18     1191.40     1155.93     59.88 o
  -7   0  18     3496.87     3297.83     74.33 o
  -6   0  18     1622.00     1447.70     46.29 o
  -5   0  18    10344.35     9824.91    138.92 o
  -4   0  18     2175.12     2123.35     40.55 o
  -3   0  18     7550.36     7105.65    102.05 o
  -2   0  18     3430.48     3432.93     55.06 o
  -1   0  18      486.95      446.24     24.45 o
   0   0  18    16653.11    16322.03    352.37 o
   1   0  18     7510.02     6747.34    155.45 o
   2   0  18      316.20      280.82     47.59 o
   3   0  18       10.08      -11.82     33.18 o
   4   0  18     1547.93     1506.56     62.86 o
   5   0  18      143.79      120.96     35.59 o
   6   0  18     3480.72     3410.74    103.51 o
   7   0  18      234.56      161.94     45.35 o
   8   0  18     1181.12     1150.50    137.58 o
   9   0  18      504.83      507.87     59.60 o
 -12   1  18      415.88      435.48     45.36 o
 -11   1  18      301.06      330.17     36.15 o
 -10   1  18       91.64      130.46     34.10 o
  -9   1  18     1170.87     1114.23     33.34 o
  -8   1  18        2.38        9.22     18.56 o
  -7   1  18      477.20      479.08     21.40 o
  -6   1  18     1377.54     1296.76     37.80 o
  -5   1  18      180.69      167.42     16.90 o
  -4   1  18       71.54       73.97     10.60 o
  -3   1  18     7128.28     6972.15     71.01 o
  -2   1  18       28.06       13.82      9.44 o
  -1   1  18     6853.11     6640.30     86.40 o
   0   1  18     2283.81     2167.30     46.76 o
   1   1  18     6101.85     5651.98     85.42 o
   2   1  18     3013.11     2659.63     62.86 o
   3   1  18      312.33      270.13     27.17 o
   4   1  18     1934.68     1748.47     48.09 o
   5   1  18     1123.91     1059.62     53.33 o
   6   1  18       97.09      106.88     29.09 o
   7   1  18      316.48      295.51     40.76 o
   8   1  18       37.27       65.97     33.71 o
   9   1  18       64.64      148.39     40.63 o
 -12   2  18       12.65       22.29     83.83 o
 -11   2  18      700.48      670.66     54.19 o
 -10   2  18        1.15        8.77     34.47 o
  -9   2  18      637.49      661.70     32.17 o
  -8   2  18      491.61      476.73     27.58 o
  -7   2  18      723.33      757.71     25.59 o
  -6   2  18     5617.06     5379.63     69.52 o
  -5   2  18      164.63      150.88     14.31 o
  -4   2  18     2130.12     2124.20     33.57 o
  -3   2  18      254.94      280.13     12.36 o
  -2   2  18      772.29      789.08     18.45 o
  -1   2  18     1597.14     1681.23     38.69 o
   0   2  18      663.81      602.86     18.85 o
   1   2  18      509.66      481.35     38.33 o
   2   2  18      434.32      387.99     25.71 o
   3   2  18      571.21      499.67     25.97 o
   4   2  18       42.83       42.01     22.07 o
   5   2  18      855.86      918.09     36.23 o
   6   2  18       41.44       42.28     27.26 o
   7   2  18      753.36      711.78     39.10 o
   8   2  18       97.62      126.73     34.94 o
   9   2  18      184.13      140.43     38.41 o
 -11   3  18      573.41      567.94     56.66 o
 -10   3  18      694.61      627.83     49.82 o
  -9   3  18     1233.31     1204.23     59.24 o
  -8   3  18     1601.65     1483.35     43.47 o
  -7   3  18     1510.11     1405.33     72.32 o
  -6   3  18     1294.88     1214.54     38.36 o
  -5   3  18       45.40       45.33     13.49 o
  -4   3  18     2595.38     2486.49     38.07 o
  -3   3  18     1007.61      946.06     19.94 o
  -2   3  18     4936.64     4640.61     51.92 o
  -1   3  18     2535.12     2417.01     40.21 o
   0   3  18      270.13      268.58     14.76 o
   1   3  18     1460.72     1417.83     29.10 o
   2   3  18      607.29      532.20     23.46 o
   3   3  18     2508.02     2309.63     60.01 o
   4   3  18     1040.23      901.26     34.18 o
   5   3  18      751.19      701.93     33.56 o
   6   3  18       29.18       -8.17     27.15 o
   7   3  18        3.64       31.62     30.59 o
   8   3  18      757.21      830.51     44.02 o
   9   3  18      213.75      260.64     39.91 o
 -11   4  18       63.91       67.57     47.50 o
 -10   4  18       81.12      125.97     76.50 o
  -9   4  18      297.79      255.26     33.19 o
  -8   4  18        4.60        5.77     23.20 o
  -7   4  18        1.23        2.51     20.60 o
  -6   4  18        9.54       34.36     17.19 o
  -5   4  18      962.05      894.47     28.37 o
  -4   4  18       19.82       13.43     14.05 o
  -3   4  18      378.97      400.84     15.71 o
  -2   4  18       30.79       16.30     12.46 o
  -1   4  18        1.93       16.07     12.94 o
   0   4  18      622.17      535.52     21.98 o
   1   4  18        3.79       11.93     12.90 o
   2   4  18        2.68       -1.09     14.58 o
   3   4  18      341.83      308.81     21.33 o
   4   4  18      107.77      112.66     23.65 o
   5   4  18      112.03      119.98     26.10 o
   6   4  18       20.73       29.18     27.82 o
   7   4  18       29.45       19.51     31.10 o
   8   4  18        8.34        9.03     34.18 o
   9   4  18        3.06       12.37     52.34 o
 -11   5  18      271.92      227.93     50.23 o
 -10   5  18       42.76       40.27     43.57 o
  -9   5  18       57.92       73.24     31.66 o
  -8   5  18     1033.55     1060.93     45.10 o
  -7   5  18      744.83      657.70     32.65 o
  -6   5  18      361.62      342.68     24.09 o
  -5   5  18       67.77       66.35     18.93 o
  -4   5  18     1470.04     1405.60     29.14 o
  -3   5  18      154.14      177.46     14.48 o
  -2   5  18      522.00      508.83     19.29 o
  -1   5  18       28.84       16.89     16.61 o
   0   5  18     2871.56     2725.61     53.61 o
   1   5  18     1821.47     1583.57     38.44 o
   2   5  18     1949.04     1692.66     76.47 o
   3   5  18     1136.70      997.12     33.99 o
   4   5  18       66.30       90.41     20.22 o
   5   5  18      477.27      439.62     30.86 o
   6   5  18      127.28      120.08     29.69 o
   7   5  18      131.09      202.90     37.69 o
   8   5  18      109.89       97.65     35.53 o
 -11   6  18      343.68      368.80     52.81 o
 -10   6  18       33.47       68.13     44.97 o
  -9   6  18     2098.70     2012.32     75.46 o
  -8   6  18      232.54      239.97     31.72 o
  -7   6  18      365.52      329.83     29.67 o
  -6   6  18     5437.44     5100.04     82.50 o
  -5   6  18     1636.94     1556.67     40.39 o
  -4   6  18     5069.23     4833.98     70.13 o
  -3   6  18      655.99      672.53     21.74 o
  -2   6  18       38.62        9.47     14.90 o
  -1   6  18      856.95      823.29     28.69 o
   0   6  18      552.77      505.50     23.24 o
   1   6  18      950.83      910.16     53.58 o
   2   6  18      322.74      319.66     25.48 o
   3   6  18      160.88      116.52     23.72 o
   4   6  18        0.67      -22.09     22.09 o
   5   6  18     1960.90     1968.52     55.61 o
   6   6  18      219.41      237.46     31.66 o
   7   6  18     1299.90     1154.02     46.39 o
   8   6  18      104.46      197.85     54.11 o
 -11   7  18      212.71      278.20     85.12 o
 -10   7  18       23.00        6.05     46.25 o
  -9   7  18       55.49       51.99     33.92 o
  -8   7  18      415.69      372.89     34.26 o
  -7   7  18      407.53      395.42     31.70 o
  -6   7  18      192.30      208.42     26.60 o
  -5   7  18        7.18       13.30     20.93 o
  -4   7  18      987.34     1017.82     32.66 o
  -3   7  18     1279.84     1347.14     36.96 o
  -2   7  18       28.95       36.50     17.20 o
  -1   7  18     2442.57     2318.44     56.66 o
   0   7  18      811.85      836.94     42.05 o
   1   7  18     1069.62     1039.91     53.76 o
   2   7  18     2248.05     2213.14     56.73 o
   3   7  18     1006.29      942.46     39.62 o
   4   7  18       76.24      122.55     27.12 o
   5   7  18      819.11      777.01     35.01 o
   6   7  18      159.98      113.83     45.31 o
   7   7  18      129.68      149.37     48.73 o
   8   7  18       10.85       42.59     53.46 o
 -10   8  18     1213.71     1175.43     61.07 o
  -9   8  18      137.90      103.32     43.28 o
  -8   8  18     1500.67     1518.36     52.44 o
  -7   8  18     1713.34     1699.05     52.17 o
  -6   8  18      136.69       69.66     26.50 o
  -5   8  18     6371.84     6164.71     95.10 o
  -4   8  18       33.07       87.52     27.03 o
  -3   8  18     2394.72     2371.63     81.19 o
  -2   8  18     1532.84     1416.12     50.28 o
  -1   8  18       85.05      109.43     23.65 o
   0   8  18     2996.22     2832.04     64.98 o
   1   8  18     3738.39     3547.07     76.31 o
   2   8  18      658.86      592.00     31.75 o
   3   8  18      772.51      735.41     35.23 o
   4   8  18     1101.96     1193.38     47.89 o
   5   8  18       25.28       50.09     37.56 o
   6   8  18     1426.35     1456.55    121.19 o
   7   8  18      350.36      331.06     70.44 o
 -10   9  18      203.80      197.43     48.68 o
  -9   9  18      569.59      603.41     51.59 o
  -8   9  18       22.37       34.94     33.33 o
  -7   9  18      392.19      390.77     34.84 o
  -6   9  18      178.63      238.17     29.98 o
  -5   9  18        8.85       -1.69     26.43 o
  -4   9  18       81.63       58.51     25.55 o
  -3   9  18     2381.49     2367.23     56.76 o
  -2   9  18       99.49      122.55     28.50 o
  -1   9  18     6345.46     5939.08    142.97 o
   0   9  18      394.79      364.32     27.51 o
   1   9  18      881.33      923.24     40.02 o
   2   9  18     2677.61     2662.38     70.30 o
   3   9  18        8.57       10.85     26.17 o
   4   9  18     2355.31     2309.07     64.29 o
   5   9  18      178.92      162.11     34.44 o
   6   9  18       27.98       -5.25     35.76 o
   7   9  18       81.61       57.92     51.19 o
  -9  10  18      189.68      284.78     61.33 o
  -8  10  18      115.32       41.50     34.38 o
  -7  10  18       93.95       66.60     32.36 o
  -6  10  18      655.43      704.28     34.65 o
  -5  10  18      210.08      176.31     31.83 o
  -4  10  18      112.65      141.59     29.64 o
  -3  10  18     1032.18      985.34     38.01 o
  -2  10  18      396.19      357.82     36.19 o
  -1  10  18       43.36       61.05     35.09 o
   0  10  18      105.03       81.31     34.06 o
   1  10  18      115.60       58.40     30.58 o
   2  10  18       25.81       26.75     26.27 o
   3  10  18       24.90       37.89     37.53 o
   4  10  18       24.07        8.25     46.46 o
   5  10  18      301.82      325.88     53.19 o
   6  10  18        5.38       43.54     53.83 o
  -9  11  18       81.51       51.15     80.46 o
  -8  11  18      606.61      661.63     43.20 o
  -7  11  18      627.09      694.39     41.44 o
  -6  11  18      927.97      947.36     39.35 o
  -5  11  18       15.42      -17.73     31.22 o
  -4  11  18      942.06      969.11     40.88 o
  -3  11  18      668.57      708.19     36.46 o
  -2  11  18     1700.38     1845.70     71.79 o
  -1  11  18      281.22      295.81     39.31 o
   0  11  18      394.40      402.14     42.22 o
   1  11  18      375.07      383.59     41.40 o
   2  11  18       14.60       24.10     27.79 o
   3  11  18     1708.62     1763.39    115.83 o
   4  11  18      507.67      515.94     46.57 o
   5  11  18      368.09      429.28     41.85 o
   6  11  18      104.25      129.08     45.56 o
  -8  12  18        2.46      -24.76     43.98 o
  -7  12  18      167.22      134.35     35.99 o
  -6  12  18       30.64       44.47     35.53 o
  -5  12  18      329.26      366.90     37.86 o
  -4  12  18      267.47      241.46     34.05 o
  -3  12  18      631.05      649.42     38.24 o
  -2  12  18        9.53       -1.57     32.46 o
  -1  12  18        5.85        4.64     32.90 o
   0  12  18      376.23      394.78     52.81 o
   1  12  18      732.84      727.00     50.58 o
   2  12  18       42.96       65.97     61.54 o
   3  12  18       45.68       47.57     38.42 o
   4  12  18        3.53        5.34     40.24 o
   5  12  18       60.08       84.07     44.12 o
  -7  13  18        5.33       -2.01     43.00 o
  -6  13  18        3.63       13.19     37.41 o
  -5  13  18       48.12       48.25     36.40 o
  -4  13  18      221.92      252.86     38.51 o
  -3  13  18       60.03       67.14     32.98 o
  -2  13  18      156.01      149.38     37.78 o
  -1  13  18      385.32      385.71     63.47 o
   0  13  18       64.62       78.51     41.22 o
   1  13  18      622.19      564.88     76.29 o
   2  13  18        0.69        2.75     64.80 o
   3  13  18      350.12      497.63     76.43 o
   4  13  18      258.62      157.22     71.00 o
  -6  14  18      191.10      199.99     41.10 o
  -5  14  18        0.80       45.95     37.00 o
  -4  14  18      525.77      664.19     44.32 o
  -3  14  18        3.69       -1.32     34.85 o
  -2  14  18       79.21       99.21     38.56 o
  -1  14  18      573.61      610.50     44.65 o
   0  14  18      598.42      629.62     83.93 o
   1  14  18      391.87      354.36     71.84 o
   2  14  18       90.24      122.26     73.56 o
   3  14  18      105.81      105.38     74.54 o
  -4  15  18      122.24      172.38     40.36 o
  -3  15  18       36.88       75.65     40.05 o
  -2  15  18      918.91     1012.31     72.39 o
  -1  15  18      150.88      206.16    100.16 o
   0  15  18      310.62      327.04     58.53 o
   1  15  18      864.34      902.33     95.47 o
 -11   1  19      431.95      433.44     54.54 o
 -10   1  19      100.09       91.32     34.18 o
  -9   1  19      892.79      882.92     34.97 o
  -8   1  19      638.74      657.17     32.11 o
  -7   1  19     2883.19     2806.05     49.00 o
  -6   1  19      157.18      172.58     19.19 o
  -5   1  19     2836.23     2697.11     52.40 o
  -4   1  19     1242.69     1128.85     23.14 o
  -3   1  19      983.48      959.05     20.64 o
  -2   1  19     6864.47     6665.69     78.53 o
  -1   1  19      990.51      950.91     26.94 o
   0   1  19     3186.36     3109.73     59.67 o
   1   1  19      490.89      526.51     21.16 o
   2   1  19     2930.62     2719.48     65.10 o
   3   1  19      685.16      606.03     28.25 o
   4   1  19     1132.59     1040.66     58.28 o
   5   1  19      704.48      641.19     33.26 o
   6   1  19       87.79       83.26     28.69 o
   7   1  19      400.78      408.22     35.82 o
   8   1  19        2.76        9.49     34.17 o
   9   1  19      334.91      364.27     41.76 o
 -11   2  19     1580.19     1529.68     66.89 o
 -10   2  19        3.12      -29.22     34.79 o
  -9   2  19     2788.86     2788.91     67.53 o
  -8   2  19      379.86      466.28     27.38 o
  -7   2  19      591.72      575.26     23.30 o
  -6   2  19     1718.91     1653.32     36.30 o
  -5   2  19      446.16      414.85     17.53 o
  -4   2  19     2288.32     2126.97     32.64 o
  -3   2  19     1249.24     1184.72     24.10 o
  -2   2  19        2.78       -6.70     11.80 o
  -1   2  19     2088.50     2178.40     36.73 o
   0   2  19     4053.35     3884.05     55.29 o
   1   2  19       40.15       49.91     15.67 o
   2   2  19     4230.36     3800.92     70.18 o
   3   2  19      685.62      602.33     28.30 o
   4   2  19     1025.65     1004.71     36.99 o
   5   2  19     3178.18     3021.74     67.34 o
   6   2  19        0.31       -8.00     27.69 o
   7   2  19      859.95      810.12     49.05 o
   8   2  19        0.03       21.01     34.21 o
   9   2  19       30.70       49.96     46.60 o
 -11   3  19        2.44       -5.48     46.53 o
 -10   3  19        3.26       56.34     43.20 o
  -9   3  19      471.01      409.12     30.48 o
  -8   3  19      348.96      353.03     27.06 o
  -7   3  19     1999.96     1878.37     47.51 o
  -6   3  19     2700.65     2518.72     41.34 o
  -5   3  19      136.04      136.57     14.95 o
  -4   3  19      682.73      678.84     19.00 o
  -3   3  19     2776.86     2681.14     37.25 o
  -2   3  19     1968.80     1800.19     31.83 o
  -1   3  19     2519.28     2515.14     40.93 o
   0   3  19       14.02       25.38     13.06 o
   1   3  19      699.26      647.46     20.74 o
   2   3  19       55.82       99.13     19.25 o
   3   3  19        2.13       -1.79     28.98 o
   4   3  19       11.66       36.54     23.20 o
   5   3  19       14.79       39.50     25.69 o
   6   3  19      769.27      743.60     41.89 o
   7   3  19      609.86      630.54     39.27 o
   8   3  19       74.74      125.41     36.08 o
 -11   4  19      139.09       47.82     46.83 o
 -10   4  19     2045.31     1877.31     71.67 o
  -9   4  19       34.22       19.26     31.02 o
  -8   4  19     1916.11     1871.43     55.03 o
  -7   4  19      203.93      234.60     27.62 o
  -6   4  19       14.83       16.13     20.34 o
  -5   4  19     2270.69     2136.54     39.18 o
  -4   4  19     5158.49     5138.06     71.54 o
  -3   4  19     2480.29     2470.61     44.95 o
  -2   4  19      282.97      335.48     17.40 o
  -1   4  19     4216.15     3948.18     70.31 o
   0   4  19      276.44      281.29     20.06 o
   1   4  19     9774.12     9571.25    135.46 o
   2   4  19      331.71      315.60     18.52 o
   3   4  19     3546.78     3383.78     99.08 o
   4   4  19     1942.68     2049.94     53.56 o
   5   4  19      368.05      313.77     29.77 o
   6   4  19     2346.88     2361.45     62.34 o
   7   4  19       66.45       64.70     32.42 o
   8   4  19      359.29      385.44     39.48 o
 -11   5  19      129.57      153.37     49.80 o
 -10   5  19      209.67      191.14     46.14 o
  -9   5  19      477.10      368.84     35.79 o
  -8   5  19      808.78      758.80     37.18 o
  -7   5  19      180.74      158.06     27.88 o
  -6   5  19     5232.16     4772.88    115.10 o
  -5   5  19       77.89       85.10     20.35 o
  -4   5  19      989.32      928.49     26.70 o
  -3   5  19    11240.20    10943.17    139.11 o
  -2   5  19        5.85       -5.98     19.26 o
  -1   5  19     5905.11     5758.34     95.58 o
   0   5  19      328.23      305.00     22.00 o
   1   5  19      419.58      358.85     21.81 o
   2   5  19      664.27      681.59     35.27 o
   3   5  19        7.83      -25.97     25.97 o
   4   5  19      106.79      134.79     25.74 o
   5   5  19      458.96      479.18     32.28 o
   6   5  19      183.57      232.94     32.20 o
   7   5  19      250.31      303.15     35.83 o
   8   5  19      210.02      314.01     39.05 o
 -11   6  19      630.39      566.00     56.09 o
 -10   6  19       26.89       15.72     45.04 o
  -9   6  19      445.32      433.78     37.72 o
  -8   6  19      123.48      100.14     30.88 o
  -7   6  19        3.20      -27.07     27.07 o
  -6   6  19      464.98      477.69     29.79 o
  -5   6  19       79.99       83.80     20.77 o
  -4   6  19        9.03       -4.41     17.10 o
  -3   6  19       44.32       72.80     16.37 o
  -2   6  19      406.70      375.94     19.39 o
  -1   6  19       54.42       58.75     18.75 o
   0   6  19     1217.44     1162.93     42.16 o
   1   6  19      348.99      349.09     25.56 o
   2   6  19     1751.78     1755.75     53.68 o
   3   6  19      139.12      139.18     25.05 o
   4   6  19      124.65      164.02     30.63 o
   5   6  19      897.40      944.41     44.58 o
   6   6  19       10.29       21.10     34.09 o
   7   6  19      497.02      434.84     42.75 o
   8   6  19       53.80       80.23     51.76 o
 -10   7  19       28.74       15.43     45.93 o
  -9   7  19      691.12      657.47     41.30 o
  -8   7  19      378.54      351.27     47.19 o
  -7   7  19     2514.42     2379.35     60.48 o
  -6   7  19     1341.38     1280.41     43.38 o
  -5   7  19     1233.90     1217.29     42.48 o
  -4   7  19     2001.72     1974.24     51.87 o
  -3   7  19       69.91       59.35     21.71 o
  -2   7  19      956.00      951.87     29.52 o
  -1   7  19      740.93      757.80     32.11 o
   0   7  19     1958.77     1825.10     59.75 o
   1   7  19       15.42       72.36     22.77 o
   2   7  19        7.12      -16.66     23.03 o
   3   7  19     1615.74     1384.07     74.32 o
   4   7  19     2329.40     2370.88     63.01 o
   5   7  19      340.30      330.74     36.35 o
   6   7  19      142.37      170.38     36.63 o
   7   7  19       32.90       40.08     47.88 o
 -10   8  19       83.14      132.42     47.98 o
  -9   8  19       42.44       70.83     35.83 o
  -8   8  19       86.18      102.53     32.22 o
  -7   8  19      153.57      165.91     32.80 o
  -6   8  19        1.37      -26.79     26.79 o
  -5   8  19      239.26      264.16     24.82 o
  -4   8  19        8.95        9.94     24.97 o
  -3   8  19      220.15      213.70     26.47 o
  -2   8  19        2.87       -7.28     22.26 o
  -1   8  19      177.30      201.93     24.90 o
   0   8  19      563.45      525.86     61.68 o
   1   8  19      478.11      412.21     28.78 o
   2   8  19      867.98      765.97     35.50 o
   3   8  19      238.40      213.48     28.71 o
   4   8  19        4.33      -11.32     31.62 o
   5   8  19        2.63      -21.35     32.52 o
   6   8  19      171.95      243.12     80.72 o
   7   8  19       76.22      125.59     50.80 o
 -10   9  19        5.01       33.62     79.80 o
  -9   9  19      356.08      398.39     40.14 o
  -8   9  19        1.89       28.42     33.74 o
  -7   9  19      255.37      264.97     33.06 o
  -6   9  19       64.55       35.80     28.42 o
  -5   9  19      624.31      707.32     38.94 o
  -4   9  19      770.04      795.34     36.88 o
  -3   9  19        2.78       23.97     25.78 o
  -2   9  19     2703.51     2579.54     91.01 o
  -1   9  19       35.06       62.37     32.82 o
   0   9  19      316.99      340.53     28.09 o
   1   9  19      150.60      107.04     26.16 o
   2   9  19       28.78        4.73     25.77 o
   3   9  19      170.96      144.28     29.20 o
   4   9  19       86.37       88.82     29.84 o
   5   9  19       65.34       60.15     34.35 o
   6   9  19       55.06      127.64     47.96 o
   7   9  19      445.32      478.79     58.67 o
  -9  10  19      991.12     1094.02     60.38 o
  -8  10  19      165.21      146.75     35.66 o
  -7  10  19       23.26      -29.05     31.50 o
  -6  10  19      529.81      596.94     43.88 o
  -5  10  19     2072.83     2082.91     57.94 o
  -4  10  19     1962.08     1973.92     54.83 o
  -3  10  19      768.83      823.93     38.13 o
  -2  10  19        0.60        8.82     29.91 o
  -1  10  19      274.98      309.11     39.71 o
   0  10  19     1839.63     1831.89     69.62 o
   1  10  19       84.10       99.71     27.05 o
   2  10  19     1120.77     1127.63     54.66 o
   3  10  19      423.04      471.62     51.97 o
   4  10  19      122.38      135.75     38.17 o
   5  10  19     1047.95     1087.61     77.27 o
   6  10  19      140.22      183.73     51.19 o
  -8  11  19      104.85       97.72     42.76 o
  -7  11  19      526.73      585.57     47.96 o
  -6  11  19      177.91      209.11     36.38 o
  -5  11  19     1614.43     1554.20     53.16 o
  -4  11  19     1301.44     1235.65     47.21 o
  -3  11  19      604.61      641.46     37.08 o
  -2  11  19      522.05      545.09     90.49 o
  -1  11  19      249.54      212.82     41.74 o
   0  11  19      810.70      812.60     53.51 o
   1  11  19      118.24      161.16     39.39 o
   2  11  19      106.12       99.59     47.79 o
   3  11  19      111.97      165.86     39.01 o
   4  11  19       10.84      -23.22     37.76 o
   5  11  19        8.31       29.69     36.65 o
  -8  12  19      691.27      655.71     62.75 o
  -7  12  19        5.36       53.64     62.51 o
  -6  12  19      101.59       67.57     36.73 o
  -5  12  19      252.52      292.71     37.85 o
  -4  12  19      543.83      616.56     38.72 o
  -3  12  19       11.50       30.53     31.40 o
  -2  12  19      260.48      243.03     37.59 o
  -1  12  19     1449.55     1587.55     59.77 o
   0  12  19       15.09      -10.90     37.00 o
   1  12  19     2532.55     2576.33     85.37 o
   2  12  19       74.13       89.11     62.90 o
   3  12  19     1390.43     1436.57    101.18 o
   4  12  19      276.10      256.75     75.29 o
   5  12  19      237.18      241.09     67.91 o
  -7  13  19       24.88        8.73     44.35 o
  -6  13  19      244.75      308.91     41.53 o
  -5  13  19      139.01      120.15     37.94 o
  -4  13  19      438.61      453.45     40.20 o
  -3  13  19      585.24      605.98     40.52 o
  -2  13  19      133.57      114.74     53.20 o
  -1  13  19     2411.05     2514.54     76.11 o
   0  13  19      104.77       89.26     59.75 o
   1  13  19       10.30        7.26     58.84 o
   2  13  19      208.39      223.20     70.00 o
   3  13  19      285.14      257.54     73.03 o
   4  13  19      345.41      329.25     73.99 o
  -5  14  19       53.86       39.83     37.62 o
  -4  14  19       14.52       57.77     38.17 o
  -3  14  19        5.19      -11.22     34.20 o
  -2  14  19       64.58       92.98     40.10 o
  -1  14  19       46.56       44.79     39.00 o
   0  14  19       80.14       53.41     70.73 o
   1  14  19      208.05      262.79     75.22 o
   2  14  19        6.31      -68.44     68.44 o
  -3  15  19      236.78      309.36     41.20 o
  -2  15  19      418.83      619.72     98.96 o
  -1  15  19      112.60      154.23     58.00 o
   0  15  19      135.42      125.39     56.58 o
 -11   0  20      465.74      520.11     62.04 o
 -10   0  20      132.10      242.55    132.44 o
  -9   0  20     1076.82     1085.80     48.76 o
  -8   0  20      412.35      373.40     33.54 o
  -7   0  20     3121.11     2961.48    150.01 o
  -6   0  20      925.75      994.20     41.65 o
  -5   0  20     1058.47     1062.95     39.72 o
  -4   0  20    13361.99    12769.90    177.29 o
  -3   0  20       11.26       -4.70     14.83 o
  -2   0  20     6983.15     6944.65    111.61 o
  -1   0  20     4329.44     4198.44    107.15 o
   0   0  20      740.96      686.36     38.04 o
   1   0  20     3411.50     3187.27     86.46 o
   2   0  20       59.21       83.47     23.29 o
   3   0  20     3839.73     3486.31     99.22 o
   4   0  20        3.28       30.67     43.72 o
   5   0  20       12.13       50.59     37.42 o
   6   0  20      224.53      339.63     46.32 o
   7   0  20      850.42      804.96     59.84 o
   8   0  20      316.13      322.53     55.34 o
 -11   1  20      547.24      572.71     45.52 o
 -10   1  20      129.54      136.90     36.00 o
  -9   1  20     2848.49     2606.12     58.14 o
  -8   1  20     2634.93     2590.62     49.43 o
  -7   1  20      589.11      577.26     23.49 o
  -6   1  20     3189.12     3037.84     50.59 o
  -5   1  20      111.07       95.22     15.04 o
  -4   1  20     3381.04     3279.29     41.86 o
  -3   1  20       56.47       47.52     11.43 o
  -2   1  20      171.98      166.59     13.91 o
  -1   1  20       22.24       26.22     16.08 o
   0   1  20     1843.40     1827.48     43.39 o
   1   1  20     1927.81     1899.98     40.14 o
   2   1  20       22.81       30.67     17.74 o
   3   1  20     2439.91     2344.07     54.96 o
   4   1  20     2348.81     2140.02     54.16 o
   5   1  20     2304.16     2139.68     59.28 o
   6   1  20      476.27      425.35     34.10 o
   7   1  20      785.04      792.97     42.98 o
   8   1  20      343.22      385.79     39.87 o
 -11   2  20      317.84      425.40     51.92 o
 -10   2  20      110.27      111.18     36.98 o
  -9   2  20      366.90      363.06     30.30 o
  -8   2  20     1183.61     1159.70     37.62 o
  -7   2  20       48.85       40.02     18.34 o
  -6   2  20       14.27      -16.06     16.52 o
  -5   2  20     1940.35     1931.70     35.70 o
  -4   2  20      360.38      360.21     16.59 o
  -3   2  20     3735.45     3674.10     44.75 o
  -2   2  20      510.73      535.50     21.15 o
  -1   2  20     3138.49     3095.62     47.36 o
   0   2  20     3544.82     3393.75     64.56 o
   1   2  20        5.97       13.25     16.20 o
   2   2  20     3817.19     3620.47     68.72 o
   3   2  20       63.07       42.16     21.79 o
   4   2  20      257.89      268.84     26.70 o
   5   2  20       68.40        9.53     26.26 o
   6   2  20      262.01      334.64     32.87 o
   7   2  20       32.34       62.33     33.15 o
   8   2  20      202.02      254.30     38.40 o
 -11   3  20       96.01      128.01     49.26 o
 -10   3  20      478.01      530.71     41.20 o
  -9   3  20       38.33       31.48     27.37 o
  -8   3  20      238.77      230.86     26.42 o
  -7   3  20     2220.66     2208.28     68.62 o
  -6   3  20     1285.97     1192.50     32.35 o
  -5   3  20     1518.45     1461.27     31.15 o
  -4   3  20        4.96       15.87     15.05 o
  -3   3  20       59.28       87.58     17.00 o
  -2   3  20     1156.68     1116.84     28.69 o
  -1   3  20     3887.84     3688.07     54.63 o
   0   3  20     5048.09     4731.56     61.83 o
   1   3  20     2658.87     2636.95     59.54 o
   2   3  20      824.35      727.21     32.25 o
   3   3  20      781.63      753.68     31.92 o
   4   3  20     2436.18     2395.71     57.67 o
   5   3  20      532.90      519.33     45.43 o
   6   3  20      705.99      624.58     36.64 o
   7   3  20      391.73      436.60     37.66 o
   8   3  20      110.75      148.83     37.29 o
 -11   4  20       31.02      129.63     49.38 o
 -10   4  20      436.06      401.60     49.59 o
  -9   4  20       54.99       96.71     31.97 o
  -8   4  20       62.13       84.12     35.63 o
  -7   4  20       26.48       29.44     25.82 o
  -6   4  20       26.92       -0.14     20.76 o
  -5   4  20        8.27        7.75     19.75 o
  -4   4  20      638.86      632.47     21.61 o
  -3   4  20        1.41       15.97     15.53 o
  -2   4  20      279.81      275.12     17.31 o
  -1   4  20        1.49        6.44     15.28 o
   0   4  20      516.86      458.40     23.17 o
   1   4  20      114.38      108.40     18.28 o
   2   4  20      785.67      675.79     44.79 o
   3   4  20      334.74      287.67     28.53 o
   4   4  20        4.33      -10.53     24.19 o
   5   4  20        5.26       42.35     27.45 o
   6   4  20       35.94       47.11     30.42 o
   7   4  20        4.46      -22.18     32.91 o
   8   4  20        5.64       45.31     36.84 o
 -11   5  20        5.12       46.03     49.04 o
 -10   5  20       47.23       45.46     45.31 o
  -9   5  20      676.70      610.43     39.02 o
  -8   5  20        0.13       10.43     29.23 o
  -7   5  20     1256.19     1270.35     44.01 o
  -6   5  20      390.69      416.61     26.20 o
  -5   5  20     1781.51     1769.73     42.33 o
  -4   5  20      696.09      674.93     25.29 o
  -3   5  20      896.06      863.83     26.05 o
  -2   5  20     1622.80     1551.32     33.78 o
  -1   5  20     2508.93     2573.55     82.30 o
   0   5  20      402.21      454.66     23.96 o
   1   5  20      429.78      506.86     27.84 o
   2   5  20      734.93      835.74     45.95 o
   3   5  20      783.45      624.30     41.39 o
   4   5  20     1702.79     1660.16     57.30 o
   5   5  20       38.28       71.57     28.09 o
   6   5  20      721.79      761.84     39.73 o
   7   5  20      337.16      381.59     37.83 o
   8   5  20        2.01        1.25     36.52 o
 -11   6  20      347.76      283.62     88.66 o
 -10   6  20       59.26       72.26     46.53 o
  -9   6  20      327.07      328.34     36.92 o
  -8   6  20      779.81      736.75     39.41 o
  -7   6  20       22.17       15.52     27.57 o
  -6   6  20        7.17      -12.80     24.20 o
  -5   6  20     4082.38     3995.33     90.51 o
  -4   6  20      849.59      917.65     34.56 o
  -3   6  20     8450.31     8191.16    108.02 o
  -2   6  20       72.47       61.33     17.94 o
  -1   6  20     3832.24     3861.19     81.03 o
   0   6  20     2104.29     2118.47     55.60 o
   1   6  20       75.29       64.79     25.20 o
   2   6  20     3311.79     3396.18     74.45 o
   3   6  20       60.29       55.18     32.48 o
   4   6  20      620.21      605.77     39.10 o
   5   6  20      185.76      230.77     34.55 o
   6   6  20      822.19      955.17    126.22 o
   7   6  20      165.28      171.73     40.25 o
 -10   7  20      198.63      201.11     47.85 o
  -9   7  20     1420.08     1367.95     52.58 o
  -8   7  20      709.91      707.61     39.83 o
  -7   7  20      113.61      121.78     29.20 o
  -6   7  20      991.00     1081.20     58.42 o
  -5   7  20     1569.47     1539.54     81.63 o
  -4   7  20        5.80       15.08     24.13 o
  -3   7  20       14.61       30.62     22.58 o
  -2   7  20      482.01      470.99     30.10 o
  -1   7  20      618.01      487.76     29.34 o
   0   7  20       60.05       44.60     23.02 o
   1   7  20     1247.76     1199.23     69.29 o
   2   7  20      140.54       71.04     25.16 o
   3   7  20      589.10      666.08     34.83 o
   4   7  20      632.01      648.24     48.71 o
   5   7  20      766.28      756.07     44.45 o
   6   7  20      538.91      536.26     43.42 o
   7   7  20      691.55      791.63     63.95 o
 -10   8  20      532.14      499.83     53.10 o
  -9   8  20     1094.95     1159.88     48.64 o
  -8   8  20      771.09      818.91     42.25 o
  -7   8  20      931.24      941.70     64.87 o
  -6   8  20     1118.54     1074.77     40.92 o
  -5   8  20      628.29      630.98     43.55 o
  -4   8  20     3466.41     3385.63     70.42 o
  -3   8  20      161.62      132.21     26.32 o
  -2   8  20     4326.17     4398.35     81.78 o
  -1   8  20     2557.81     2308.22     59.39 o
   0   8  20      126.40      107.30     25.03 o
   1   8  20     6035.52     5839.83    113.93 o
   2   8  20       14.85       31.19     25.70 o
   3   8  20      841.83      753.76     37.17 o
   4   8  20       21.85       20.34     29.39 o
   5   8  20        1.45       -7.54     33.90 o
   6   8  20       75.07        7.80     46.60 o
   7   8  20      275.06      374.35     56.72 o
  -9   9  20      396.50      420.30     53.18 o
  -8   9  20      994.76      919.20     44.92 o
  -7   9  20       16.12       -3.88     30.64 o
  -6   9  20      885.52      869.71     63.91 o
  -5   9  20       25.91      -10.12     28.75 o
  -4   9  20      853.32      788.78     37.30 o
  -3   9  20      458.72      405.02     47.43 o
  -2   9  20     1197.83     1106.26     39.68 o
  -1   9  20       24.15        7.52     42.90 o
   0   9  20      566.26      601.98     33.16 o
   1   9  20      107.02       63.47     26.37 o
   2   9  20      180.19      184.62     31.14 o
   3   9  20     1412.72     1453.88     52.92 o
   4   9  20        2.91       -0.25     29.99 o
   5   9  20     1369.12     1363.39     74.12 o
   6   9  20       51.38      114.95     49.45 o
  -9  10  20      192.99      143.77     48.94 o
  -8  10  20        3.66       -3.19     35.32 o
  -7  10  20      247.29      220.21     41.89 o
  -6  10  20       36.66       79.63     37.54 o
  -5  10  20      537.30      543.23     56.09 o
  -4  10  20      435.72      389.48     34.26 o
  -3  10  20      182.98      220.19     30.98 o
  -2  10  20       67.26       60.72     37.65 o
  -1  10  20      240.54      254.86     39.94 o
   0  10  20      430.59      426.90     41.15 o
   1  10  20        9.78       38.15     26.95 o
   2  10  20       89.20       86.77     29.43 o
   3  10  20       58.22       29.24     30.27 o
   4  10  20       29.88       78.81     39.05 o
   5  10  20        1.19      -45.02     45.02 o
   6  10  20       96.50       92.94     50.46 o
  -8  11  20       65.54       91.85     43.47 o
  -7  11  20     1286.63     1395.55     62.23 o
  -6  11  20      370.65      358.69     38.82 o
  -5  11  20       97.09      126.84     33.01 o
  -4  11  20       13.42        0.89     31.37 o
  -3  11  20       31.87       49.43     30.51 o
  -2  11  20      473.80      472.64     39.81 o
  -1  11  20     1609.66     1630.85     71.65 o
   0  11  20      636.40      751.82     50.88 o
   1  11  20      189.32      137.34     59.21 o
   2  11  20      375.19      378.35     45.30 o
   3  11  20       61.73       79.82     38.32 o
   4  11  20      174.00      195.16     43.32 o
   5  11  20       51.84       70.00     38.29 o
  -7  12  20      182.05      214.22     53.75 o
  -6  12  20       17.72       15.66     36.98 o
  -5  12  20        9.76       43.92     36.10 o
  -4  12  20      567.34      555.90     40.32 o
  -3  12  20        4.39       18.42     32.64 o
  -2  12  20       87.93      121.85     37.22 o
  -1  12  20       65.63       68.31     35.47 o
   0  12  20        0.72       18.79     53.20 o
   1  12  20      337.24      299.97     45.62 o
   2  12  20       38.10       15.75     62.24 o
   3  12  20      139.24      121.65     65.83 o
   4  12  20       68.10       87.29     42.98 o
  -6  13  20       57.10       92.41     40.11 o
  -5  13  20       35.10       42.06     37.90 o
  -4  13  20       20.05       -6.42     40.45 o
  -3  13  20       38.97       36.89     52.11 o
  -2  13  20       89.24       77.70     38.86 o
  -1  13  20      654.14      743.12     47.29 o
   0  13  20        0.76       89.00     43.43 o
   1  13  20       16.04       34.66     66.53 o
   2  13  20       72.51      -26.53     65.53 o
   3  13  20        0.41       -2.19     66.92 o
  -5  14  20     1253.99     1401.06     56.59 o
  -4  14  20      365.02      440.15     42.86 o
  -3  14  20     1616.86     1851.95     63.72 o
  -2  14  20        0.95       18.61     40.71 o
  -1  14  20      271.32      338.31     43.61 o
   0  14  20      420.82      343.31     79.38 o
   1  14  20       75.91       99.99     73.16 o
   2  14  20      603.43      582.41     84.64 o
  -2  15  20        3.69      -13.36     68.49 o
  -1  15  20       72.83       33.82     83.93 o
 -11   1  21       68.02       90.88     41.32 o
 -10   1  21      280.17      306.70     39.48 o
  -9   1  21      153.51      138.09     28.06 o
  -8   1  21       27.81       45.76     20.48 o
  -7   1  21      612.35      645.92     25.32 o
  -6   1  21     1521.66     1467.64     36.48 o
  -5   1  21     1776.12     1691.72     42.92 o
  -4   1  21     1145.28     1134.86     29.07 o
  -3   1  21      848.46      838.96     19.71 o
  -2   1  21      672.36      658.06     19.46 o
  -1   1  21     2887.71     2742.13     56.86 o
   0   1  21     1495.19     1368.21     38.80 o
   1   1  21     5152.26     4722.56     75.49 o
   2   1  21       73.79       51.92     17.07 o
   3   1  21       90.92       42.88     22.86 o
   4   1  21     1498.05     1426.45     47.11 o
   5   1  21      681.75      676.04     35.75 o
   6   1  21      720.10      685.05     38.64 o
   7   1  21       47.86       -9.80     33.18 o
   8   1  21       10.83      111.71     37.35 o
 -11   2  21      107.53      116.62     41.32 o
 -10   2  21      612.85      640.75     43.88 o
  -9   2  21       49.60       23.83     27.09 o
  -8   2  21     2654.77     2534.34     57.80 o
  -7   2  21      148.45      135.26     20.07 o
  -6   2  21      712.26      696.11     24.07 o
  -5   2  21     1246.89     1180.46     35.01 o
  -4   2  21      154.70      156.58     15.33 o
  -3   2  21     5386.75     5434.43     75.13 o
  -2   2  21      439.67      474.17     18.19 o
  -1   2  21      878.43      783.33     30.22 o
   0   2  21       12.28       49.11     16.72 o
   1   2  21     1312.36     1339.64     35.39 o
   2   2  21     1086.79     1030.86     32.46 o
   3   2  21     2465.94     2240.26     54.54 o
   4   2  21      311.51      334.30     28.79 o
   5   2  21      359.18      370.69     31.52 o
   6   2  21      993.25     1037.53     46.89 o
   7   2  21      136.17       97.92     34.44 o
   8   2  21      689.17      779.43     53.25 o
 -11   3  21      434.47      474.30     54.57 o
 -10   3  21       48.79       28.19     34.77 o
  -9   3  21       35.27       46.85     30.97 o
  -8   3  21       27.00       24.14     28.37 o
  -7   3  21      143.03      163.54     27.34 o
  -6   3  21      179.89      198.39     21.20 o
  -5   3  21     2114.65     2063.35     40.45 o
  -4   3  21     1195.79     1205.34     49.02 o
  -3   3  21     2874.88     2991.67     53.44 o
  -2   3  21     4279.08     4310.23     62.27 o
  -1   3  21     2170.42     2127.38     41.32 o
   0   3  21       87.32      136.14     23.65 o
   1   3  21     7943.19     7167.55    119.05 o
   2   3  21     1069.24     1063.80     44.64 o
   3   3  21     1574.27     1496.18     46.65 o
   4   3  21      777.18      765.61     37.10 o
   5   3  21      335.66      302.63     31.04 o
   6   3  21        0.85       17.11     33.42 o
   7   3  21       62.21       90.78     34.49 o
   8   3  21       60.11       65.37     37.11 o
 -11   4  21      511.09      352.24     53.04 o
 -10   4  21      179.02      100.57     36.69 o
  -9   4  21     4655.52     4510.22     90.74 o
  -8   4  21        3.45      -19.20     28.65 o
  -7   4  21     4880.60     4849.35     90.58 o
  -6   4  21      904.47      966.08     36.00 o
  -5   4  21     1253.57     1228.70     32.05 o
  -4   4  21     9825.40     9387.99    133.50 o
  -3   4  21     1056.96      970.66     28.47 o
  -2   4  21     3157.61     3148.23     49.89 o
  -1   4  21       44.36       38.41     16.56 o
   0   4  21      563.24      530.40     24.93 o
   1   4  21      152.86       92.54     39.38 o
   2   4  21     1896.55     1834.67    127.35 o
   3   4  21       39.57       35.20     26.10 o
   4   4  21     3141.81     2841.56     64.86 o
   5   4  21     1052.79     1056.43     60.53 o
   6   4  21      130.55       86.52     31.91 o
   7   4  21     1639.66     1898.82     61.13 o
   8   4  21       25.21       77.06     37.64 o
 -11   5  21      581.80      651.29     57.48 o
 -10   5  21      101.95       43.29     36.43 o
  -9   5  21      222.17      252.43     37.45 o
  -8   5  21      825.81      837.18     49.27 o
  -7   5  21     1265.31     1185.29     67.18 o
  -6   5  21      124.72      113.50     23.42 o
  -5   5  21     1010.68      975.96     31.59 o
  -4   5  21        8.56       -3.58     22.94 o
  -3   5  21     2919.64     2783.23     47.43 o
  -2   5  21     2634.12     2621.78     44.77 o
  -1   5  21     2160.95     2172.41     42.53 o
   0   5  21     3935.57     3777.05    122.15 o
   1   5  21     1093.82     1087.29     40.21 o
   2   5  21     1868.15     1816.92     66.33 o
   3   5  21     1792.92     1601.85     64.60 o
   4   5  21       71.98      102.82     31.06 o
   5   5  21     1178.31     1189.32     51.65 o
   6   5  21       62.61       82.50     35.88 o
   7   5  21       53.52       31.71     37.98 o
 -10   6  21      221.38      159.03     48.82 o
  -9   6  21      148.58       88.48     35.07 o
  -8   6  21      491.13      512.20     37.25 o
  -7   6  21      119.23      135.96     32.25 o
  -6   6  21      357.29      356.20     30.08 o
  -5   6  21      877.30      933.00     51.16 o
  -4   6  21        0.56       25.85     23.79 o
  -3   6  21     1520.63     1524.87     39.14 o
  -2   6  21       63.11       75.95     26.16 o
  -1   6  21       37.14       43.62     20.02 o
   0   6  21        1.64       15.97     22.58 o
   1   6  21       89.01       80.72     26.38 o
   2   6  21      349.41      349.62     38.97 o
   3   6  21     1608.55     1564.13     65.09 o
   4   6  21      264.21      248.80     57.91 o
   5   6  21       94.99       99.85     34.61 o
   6   6  21      311.11      320.63     40.43 o
   7   6  21       48.44      100.90     50.23 o
 -10   7  21      372.01      347.75     92.41 o
  -9   7  21       30.20       63.19     35.53 o
  -8   7  21       98.79       87.65     33.05 o
  -7   7  21      405.63      451.67     34.62 o
  -6   7  21      696.48      714.58     35.27 o
  -5   7  21      290.52      333.01     35.06 o
  -4   7  21     1307.60     1264.57     42.88 o
  -3   7  21       45.24      -12.29     23.96 o
  -2   7  21     1310.01     1221.74     35.47 o
  -1   7  21     2985.11     2825.41     67.14 o
   0   7  21      904.16      849.78     36.73 o
   1   7  21     1421.57     1424.17     57.03 o
   2   7  21       31.08       32.20     25.80 o
   3   7  21      631.84      578.84     54.10 o
   4   7  21      672.87      734.88     44.52 o
   5   7  21      157.34      140.43     36.33 o
   6   7  21      354.15      435.89     49.09 o
   7   7  21        5.89       30.87     50.86 o
 -10   8  21        1.66       40.64     48.46 o
  -9   8  21       98.69      108.70     37.32 o
  -8   8  21       21.46       71.38     33.77 o
  -7   8  21       64.59      107.08     31.52 o
  -6   8  21        0.75      -16.78     49.98 o
  -5   8  21       12.31       15.25     28.54 o
  -4   8  21      662.98      663.02     34.83 o
  -3   8  21      109.05      109.44     30.30 o
  -2   8  21      224.37      219.07     27.03 o
  -1   8  21      320.83      324.11     28.81 o
   0   8  21      110.42       98.49     25.98 o
   1   8  21      237.98      240.64     28.63 o
   2   8  21      889.51      816.72     38.24 o
   3   8  21        7.60       -3.52     27.68 o
   4   8  21      218.08      208.99     46.06 o
   5   8  21       13.00       37.70     43.82 o
   6   8  21        1.25      -62.30     68.94 o
  -9   9  21       16.55       36.17     38.14 o
  -8   9  21        0.56       18.71     34.81 o
  -7   9  21      173.18      205.80     40.85 o
  -6   9  21      437.19      496.44     49.36 o
  -5   9  21      184.01      240.25     39.74 o
  -4   9  21      425.08      418.13     33.68 o
  -3   9  21      860.66      857.98     37.81 o
  -2   9  21       63.02       57.91     26.45 o
  -1   9  21     2496.10     2618.80     83.98 o
   0   9  21      118.18      164.89     28.29 o
   1   9  21     1545.44     1514.78     52.52 o
   2   9  21      517.32      558.49     35.45 o
   3   9  21       35.24        8.59     29.80 o
   4   9  21      781.91      883.32     53.57 o
   5   9  21        1.03        3.91     87.31 o
   6   9  21       59.29       32.77     61.96 o
  -9  10  21       29.68       54.13     53.79 o
  -8  10  21     1449.47     1411.19     63.63 o
  -7  10  21       17.14      -23.94     39.65 o
  -6  10  21      956.76      997.64     51.95 o
  -5  10  21     1101.09     1141.03     46.05 o
  -4  10  21      462.01      434.89     34.64 o
  -3  10  21     2905.04     2995.85     69.26 o
  -2  10  21      708.89      780.41     37.44 o
  -1  10  21      471.12      476.81     45.02 o
   0  10  21       26.67       -5.52     36.78 o
   1  10  21     1144.09     1089.89     45.85 o
   2  10  21      539.97      545.38     36.74 o
   3  10  21     1029.22     1053.36     46.33 o
   4  10  21       22.24      -12.53     38.20 o
   5  10  21      406.49      411.51     54.42 o
  -8  11  21        6.22      -43.57     43.57 o
  -7  11  21        3.84       56.98     43.15 o
  -6  11  21      202.88      196.02     61.82 o
  -5  11  21       54.90       50.75     34.44 o
  -4  11  21      267.21      305.13     36.99 o
  -3  11  21      558.33      490.68     35.81 o
  -2  11  21      220.65      278.11     37.28 o
  -1  11  21     1422.15     1394.67     85.97 o
   0  11  21      211.34      208.04     42.35 o
   1  11  21     1128.57     1047.40     57.53 o
   2  11  21       91.36      138.56     42.59 o
   3  11  21      373.60      437.61     46.18 o
   4  11  21      104.67       79.49     41.60 o
   5  11  21      187.88      257.00     52.77 o
  -7  12  21      639.77      619.25     52.54 o
  -6  12  21     1032.91     1019.69     49.76 o
  -5  12  21      238.81      257.72     38.52 o
  -4  12  21      558.80      679.27     41.34 o
  -3  12  21       69.38       13.91     33.12 o
  -2  12  21      271.25      305.66     35.64 o
  -1  12  21       42.84       83.86     36.37 o
   0  12  21        4.98       16.48     41.32 o
   1  12  21      106.83      130.97     43.34 o
   2  12  21      391.74      471.95     72.29 o
   3  12  21       24.16      -16.00     63.56 o
   4  12  21      203.95      148.25     45.95 o
  -6  13  21      545.82      566.52     46.63 o
  -5  13  21      823.62      914.89     52.09 o
  -4  13  21       54.08       21.05     36.94 o
  -3  13  21      108.28       97.66     36.31 o
  -2  13  21     1068.63     1127.34     48.07 o
  -1  13  21        0.88       50.03     38.57 o
   0  13  21      405.05      407.31     50.50 o
   1  13  21        1.62      -38.31     64.79 o
   2  13  21      313.50      332.25     74.14 o
   3  13  21      324.48      438.90     77.73 o
  -4  14  21       27.17       58.94     44.55 o
  -3  14  21       38.18       77.22     36.51 o
  -2  14  21       31.66       74.91     37.19 o
  -1  14  21        2.89        0.03     40.26 o
   0  14  21        1.37       12.68     53.34 o
   1  14  21       13.88      121.05     73.57 o
 -11   0  22      371.25      285.15     62.54 o
 -10   0  22       19.97       21.10     49.36 o
  -9   0  22     2560.71     2675.17    257.64 o
  -8   0  22     1798.73     1741.17     61.20 o
  -7   0  22     1732.40     1723.92     57.75 o
  -6   0  22      832.12      811.98     37.08 o
  -5   0  22     2425.12     2458.03     62.99 o
  -4   0  22        4.62        5.17     21.91 o
  -3   0  22     9620.27     9388.07    173.60 o
  -2   0  22     1122.80     1042.60     43.64 o
  -1   0  22     7042.83     6841.03    168.71 o
   0   0  22      798.95      838.73     44.35 o
   1   0  22     2876.16     2595.51     77.20 o
   2   0  22     8203.97     7780.53    151.44 o
   3   0  22        5.42      -15.56     32.53 o
   4   0  22     2589.15     2399.28     85.06 o
   5   0  22       18.90       31.34     53.06 o
   6   0  22      298.14      258.82     48.61 o
   7   0  22     1252.11     1473.47    175.09 o
   8   0  22      128.56      220.95     56.44 o
 -11   1  22        5.77       40.01     41.35 o
 -10   1  22      719.04      713.62     48.77 o
  -9   1  22      439.83      449.45     31.59 o
  -8   1  22      603.78      565.16     31.64 o
  -7   1  22     1795.04     1864.04     41.91 o
  -6   1  22      442.60      503.36     34.35 o
  -5   1  22     5123.84     5053.07     71.56 o
  -4   1  22     4084.57     4174.36     57.29 o
  -3   1  22     1919.01     1931.13     37.68 o
  -2   1  22     2094.46     2093.76     40.09 o
  -1   1  22      299.89      292.54     24.02 o
   0   1  22     1152.58     1108.95     37.44 o
   1   1  22      423.22      390.10     25.99 o
   2   1  22      448.16      421.30     21.74 o
   3   1  22      809.69      697.81     32.61 o
   4   1  22      372.81      411.84     30.69 o
   5   1  22       35.79       75.35     29.10 o
   6   1  22      724.16      717.66     40.37 o
   7   1  22      396.87      515.52     40.33 o
   8   1  22      397.88      473.11     43.06 o
 -11   2  22      288.66      253.92     43.94 o
 -10   2  22      246.74      277.68     32.87 o
  -9   2  22      154.52      171.88     29.40 o
  -8   2  22     1427.67     1451.66     44.92 o
  -7   2  22      304.64      281.66     22.33 o
  -6   2  22      478.43      483.29     22.76 o
  -5   2  22      478.62      488.21     21.67 o
  -4   2  22      158.66      149.22     17.48 o
  -3   2  22      332.53      384.23     19.24 o
  -2   2  22     2580.62     2581.68     43.76 o
  -1   2  22      748.79      768.77     44.52 o
   0   2  22      808.98      761.22     27.32 o
   1   2  22     1689.65     1637.46     43.80 o
   2   2  22       13.38       19.78     24.50 o
   3   2  22     3297.83     3078.23     66.99 o
   4   2  22      226.05      244.46     28.91 o
   5   2  22      657.55      665.63     37.14 o
   6   2  22      200.45      209.47     33.55 o
   7   2  22        4.80       10.44     34.28 o
   8   2  22       93.90      185.16     39.81 o
 -11   3  22      564.06      551.05     55.83 o
 -10   3  22      197.99      193.59     37.15 o
  -9   3  22     1123.87     1075.44     44.92 o
  -8   3  22       32.13      -17.79     28.67 o
  -7   3  22       23.97        2.93     38.28 o
  -6   3  22     2781.69     2719.35     52.79 o
  -5   3  22     1026.00      990.03     28.21 o
  -4   3  22     3066.06     2936.48     54.30 o
  -3   3  22      464.19      461.75     22.93 o
  -2   3  22       55.12       51.65     18.10 o
  -1   3  22     1920.08     1862.72     53.60 o
   0   3  22     1375.47     1367.95     46.89 o
   1   3  22     1011.28     1043.18     54.55 o
   2   3  22      407.44      311.74     28.93 o
   3   3  22      252.44      303.46     27.75 o
   4   3  22      209.00      200.36     31.88 o
   5   3  22      648.37      649.66     36.74 o
   6   3  22      418.34      412.10     39.36 o
   7   3  22      617.73      736.83     43.69 o
 -11   4  22      102.29       60.40     50.56 o
 -10   4  22       14.02       70.99     37.01 o
  -9   4  22        2.75      -19.74     32.18 o
  -8   4  22      404.03      351.71     33.44 o
  -7   4  22      108.83       84.70     27.95 o
  -6   4  22       29.37       25.54     24.68 o
  -5   4  22      226.50      225.84     22.23 o
  -4   4  22      133.22       95.72     22.94 o
  -3   4  22      290.59      272.28     21.66 o
  -2   4  22        3.09       -1.21     15.89 o
  -1   4  22        4.64       -3.78     17.12 o
   0   4  22      336.74      301.09     33.51 o
   1   4  22      233.03      236.52     33.95 o
   2   4  22      606.65      526.94     40.47 o
   3   4  22      159.50      195.18     35.36 o
   4   4  22        7.63       12.07     30.15 o
   5   4  22       46.35        1.37     28.48 o
   6   4  22        3.34       21.03     32.00 o
   7   4  22       69.81      107.16     35.92 o
 -10   5  22       53.65       61.88     42.20 o
  -9   5  22     1149.01     1062.12     45.69 o
  -8   5  22       48.33       67.67     46.02 o
  -7   5  22       26.90       15.73     28.30 o
  -6   5  22     2240.54     2262.88     99.07 o
  -5   5  22       24.57        7.67     28.36 o
  -4   5  22     3245.59     3415.40     60.68 o
  -3   5  22       65.62       18.74     19.60 o
  -2   5  22       35.02        0.31     18.14 o
  -1   5  22     3446.71     3337.19     78.99 o
   0   5  22     1421.40     1400.89     76.62 o
   1   5  22     2487.31     2279.48    108.21 o
   2   5  22       37.91       42.95     32.62 o
   3   5  22       55.84       37.66     33.90 o
   4   5  22        1.28       14.99     46.41 o
   5   5  22      378.83      398.31     39.16 o
   6   5  22        4.48      -35.69     35.69 o
   7   5  22      185.92      218.65     41.84 o
 -10   6  22      599.07      545.82     43.90 o
  -9   6  22       31.68       35.77     34.91 o
  -8   6  22     1428.63     1408.34     51.26 o
  -7   6  22       13.18        6.01     28.62 o
  -6   6  22      655.74      584.43     40.08 o
  -5   6  22      941.30      821.18     40.89 o
  -4   6  22      548.61      541.60     31.02 o
  -3   6  22       45.90       34.11     20.31 o
  -2   6  22     5236.41     5336.74     82.46 o
  -1   6  22        6.28        7.18     20.18 o
   0   6  22     1521.92     1466.81     47.72 o
   1   6  22     3708.64     3533.05     81.49 o
   2   6  22       50.96       56.10     33.44 o
   3   6  22     2895.39     2871.58     87.83 o
   4   6  22        1.26       21.23     36.91 o
   5   6  22      568.41      612.01     46.79 o
   6   6  22      123.95      136.08     40.17 o
   7   6  22        1.80      107.91     40.77 o
 -10   7  22       35.76       58.87     43.72 o
  -9   7  22      721.16      656.87     42.82 o
  -8   7  22      199.73      187.83     35.40 o
  -7   7  22     1652.26     1594.42     63.56 o
  -6   7  22      993.32      950.51     46.12 o
  -5   7  22     1389.09     1319.03     54.31 o
  -4   7  22     1159.72     1063.80     47.48 o
  -3   7  22      863.37      962.44     37.09 o
  -2   7  22      322.05      353.62     23.72 o
  -1   7  22      296.46      294.78     28.22 o
   0   7  22       28.94        5.49     25.25 o
   1   7  22       10.90       16.71     25.04 o
   2   7  22      349.26      309.02     50.52 o
   3   7  22       31.98       43.21     63.68 o
   4   7  22      305.38      345.80     37.37 o
   5   7  22       69.10       36.34     35.90 o
   6   7  22      529.97      466.70     44.66 o
  -9   8  22      632.09      682.71     44.06 o
  -8   8  22      262.93      245.36     35.90 o
  -7   8  22     1291.75     1386.04     60.31 o
  -6   8  22        5.14       -4.45     35.26 o
  -5   8  22       11.02       54.41     46.54 o
  -4   8  22      385.86      343.56     45.52 o
  -3   8  22     3414.04     3367.21     71.19 o
  -2   8  22       25.10        0.57     24.98 o
  -1   8  22     2387.61     2444.65     80.02 o
   0   8  22      907.08      847.30     62.22 o
   1   8  22      464.87      462.49     32.96 o
   2   8  22     2563.05     2829.29     70.64 o
   3   8  22      140.49      128.56     38.61 o
   4   8  22     2622.15     2611.90     88.25 o
   5   8  22      275.08      338.93     41.27 o
   6   8  22       15.63      -48.52     48.52 o
  -9   9  22       18.62       -7.55     39.77 o
  -8   9  22      225.10      246.62     44.66 o
  -7   9  22     2490.60     2458.91    129.08 o
  -6   9  22      152.99       92.65     38.35 o
  -5   9  22     2083.87     2018.45     59.56 o
  -4   9  22        1.20        8.73     29.96 o
  -3   9  22     1036.59     1104.33     42.11 o
  -2   9  22     1089.38     1093.44     61.45 o
  -1   9  22        6.14      -24.53     35.89 o
   0   9  22     1098.14     1049.12     54.79 o
   1   9  22       63.75       60.05     28.21 o
   2   9  22      415.85      441.22     34.42 o
   3   9  22       67.94       77.53     39.04 o
   4   9  22      296.89      323.22     81.92 o
   5   9  22        4.13       30.80     71.75 o
  -8  10  22       57.51      129.01     43.57 o
  -7  10  22        7.24       56.97     41.48 o
  -6  10  22       36.74       25.44     38.49 o
  -5  10  22      129.16      123.70     33.96 o
  -4  10  22       52.77       16.81     31.63 o
  -3  10  22        2.95       33.87     30.30 o
  -2  10  22      315.81      403.63     34.83 o
  -1  10  22        4.46       -9.88     38.14 o
   0  10  22       10.91      -28.64     38.06 o
   1  10  22      590.18      639.96     78.98 o
   2  10  22        1.91      -29.74     29.74 o
   3  10  22      261.38      337.83     42.78 o
   4  10  22      440.31      505.87     66.11 o
   5  10  22        6.66       18.13     48.60 o
  -8  11  22        0.70      -29.37    112.37 o
  -7  11  22       24.77      -39.29     42.86 o
  -6  11  22      512.81      571.15     52.45 o
  -5  11  22      433.80      410.18     39.26 o
  -4  11  22     1337.67     1404.05     66.72 o
  -3  11  22       34.90        6.93     32.12 o
  -2  11  22        4.15      -19.38     30.46 o
  -1  11  22      674.98      711.60     44.29 o
   0  11  22      370.94      422.17     47.50 o
   1  11  22      905.10     1083.88     93.46 o
   2  11  22      196.35      234.67     45.10 o
   3  11  22       17.40       26.51     39.59 o
   4  11  22      416.91      483.65     67.64 o
  -7  12  22      110.60      158.14     47.63 o
  -6  12  22        2.27       16.03     38.87 o
  -5  12  22       15.09       28.63     36.96 o
  -4  12  22      113.25      121.07     36.91 o
  -3  12  22      619.10      601.95     39.88 o
  -2  12  22      132.47      108.07     39.21 o
  -1  12  22      432.37      450.99     42.54 o
   0  12  22      122.09      146.83     45.02 o
   1  12  22       18.38       -1.35     42.97 o
   2  12  22      755.29      742.40     79.66 o
   3  12  22        3.52       46.12     64.52 o
  -5  13  22      269.27      278.26     41.82 o
  -4  13  22      119.61       97.69     38.22 o
  -3  13  22      306.29      322.59     43.81 o
  -2  13  22       13.65      -13.39     35.29 o
  -1  13  22      174.33      236.92     42.12 o
   0  13  22       21.80       50.44     46.07 o
   1  13  22       23.43      102.42     69.02 o
   2  13  22       14.44      -65.05     65.94 o
  -4  14  22      412.26      611.02    100.40 o
  -3  14  22       69.88       99.35     39.16 o
  -2  14  22      804.71      938.78     47.34 o
  -1  14  22       17.00        3.35     45.83 o
   0  14  22      114.93       74.20     54.54 o
 -11   1  23      971.71      987.75     52.95 o
 -10   1  23      283.94      337.32     40.14 o
  -9   1  23     1048.17     1148.78     41.49 o
  -8   1  23        0.23       -1.10     25.62 o
  -7   1  23       51.81       63.05     20.79 o
  -6   1  23      616.61      622.77     24.86 o
  -5   1  23     2081.96     2162.92     52.67 o
  -4   1  23     1996.79     2022.70     44.55 o
  -3   1  23     1168.33     1108.72     34.57 o
  -2   1  23       18.84       44.52     18.92 o
  -1   1  23       27.18       27.11     21.44 o
   0   1  23     2650.07     2606.27     56.66 o
   1   1  23      875.06      838.53     31.49 o
   2   1  23     1809.39     1696.65     38.51 o
   3   1  23       92.37      113.55     30.12 o
   4   1  23        2.38       31.82     26.83 o
   5   1  23      890.77      924.45     41.28 o
   6   1  23        4.15       41.10     32.60 o
   7   1  23      218.04      264.85     38.44 o
 -11   2  23        3.65        2.58     50.96 o
 -10   2  23       27.06      -28.04     34.58 o
  -9   2  23      193.06      174.99     35.65 o
  -8   2  23      168.74      157.14     27.23 o
  -7   2  23     4785.71     4804.05     80.70 o
  -6   2  23        0.06      -12.60     18.65 o
  -5   2  23     5894.02     5732.30     87.56 o
  -4   2  23     3312.94     3347.34     59.56 o
  -3   2  23       25.67       10.54     18.72 o
  -2   2  23     4678.63     4543.71     82.44 o
  -1   2  23     2257.91     2125.34     58.34 o
   0   2  23     1562.74     1524.74     42.95 o
   1   2  23      986.12      970.00     35.33 o
   2   2  23       90.71      170.83     32.74 o
   3   2  23     1208.71     1177.57     44.41 o
   4   2  23      370.48      362.09     31.47 o
   5   2  23        2.40       45.91     30.13 o
   6   2  23      239.21      260.71     35.35 o
   7   2  23      181.23      196.44     37.42 o
 -11   3  23      172.70      135.52     50.09 o
 -10   3  23     1112.74     1090.64     48.23 o
  -9   3  23      618.28      600.69     50.04 o
  -8   3  23      266.09      352.89     41.97 o
  -7   3  23     1444.83     1426.37     53.79 o
  -6   3  23      251.18      241.31     27.44 o
  -5   3  23       71.70       59.69     23.10 o
  -4   3  23      109.35       85.53     20.95 o
  -3   3  23      209.21      205.86     21.29 o
  -2   3  23      210.02      171.58     20.33 o
  -1   3  23      448.19      431.49     50.47 o
   0   3  23      250.05      279.16     27.86 o
   1   3  23     4484.94     4250.00    109.62 o
   2   3  23      416.72      408.62    101.20 o
   3   3  23     1084.45     1009.66     38.64 o
   4   3  23      877.47      819.88     37.57 o
   5   3  23       92.29       81.93     30.45 o
   6   3  23      995.61     1015.18     45.39 o
   7   3  23      274.31      346.80     39.36 o
 -10   4  23       13.92       -2.04     36.63 o
  -9   4  23        5.66      -14.63     33.20 o
  -8   4  23     2003.79     1945.83     58.19 o
  -7   4  23       28.40       -4.46     27.74 o
  -6   4  23     1595.74     1599.42     58.80 o
  -5   4  23     3447.77     3392.00    102.29 o
  -4   4  23      536.82      590.24     26.87 o
  -3   4  23     5995.94     6039.22     92.29 o
  -2   4  23      645.28      723.11     24.34 o
  -1   4  23     8083.29     7935.76    180.00 o
   0   4  23       42.11       -9.32     29.85 o
   1   4  23     1600.38     1433.49    139.24 o
   2   4  23      773.08      672.56     44.43 o
   3   4  23     1351.34     1373.14     54.80 o
   4   4  23      495.83      481.06     74.22 o
   5   4  23      356.17      381.35     38.81 o
   6   4  23        4.34       36.97     38.90 o
   7   4  23       12.99      -20.11     38.86 o
 -10   5  23     1094.42     1082.42     50.45 o
  -9   5  23      127.81      130.18     35.83 o
  -8   5  23     1048.02      971.12     61.75 o
  -7   5  23      452.33      503.37     34.71 o
  -6   5  23        0.30      -14.31     31.71 o
  -5   5  23     1242.40     1149.08     47.20 o
  -4   5  23      234.12      226.54     31.21 o
  -3   5  23      101.71      111.53     20.70 o
  -2   5  23      181.53      189.57     21.58 o
  -1   5  23     1230.38     1232.03     41.69 o
   0   5  23       79.49       79.68     40.52 o
   1   5  23     1989.14     1907.67     70.25 o
   2   5  23       61.28       81.41     34.67 o
   3   5  23     2846.00     2899.62    123.05 o
   4   5  23      590.36      594.10     40.58 o
   5   5  23      209.49      256.32     37.74 o
   6   5  23      897.47     1002.09     52.16 o
   7   5  23       92.32      178.55     42.23 o
 -10   6  23       22.87       63.42     38.94 o
  -9   6  23      434.35      457.29     40.41 o
  -8   6  23       41.59       23.92     32.37 o
  -7   6  23      493.04      631.28     43.25 o
  -6   6  23       21.81       26.48     33.44 o
  -5   6  23     2288.32     2225.29     93.31 o
  -4   6  23       18.30       13.87     29.34 o
  -3   6  23      126.95      116.90     26.21 o
  -2   6  23     1050.61     1075.23     51.52 o
  -1   6  23      135.55       73.99     45.01 o
   0   6  23      225.29      265.78     28.35 o
   1   6  23      300.67      229.84     36.91 o
   2   6  23      146.52      110.66     36.33 o
   3   6  23      502.11      535.91     52.30 o
   4   6  23       17.86       40.99     33.45 o
   5   6  23        8.83        0.51     35.43 o
   6   6  23       38.23       64.00     38.83 o
 -10   7  23       38.08       65.40     54.37 o
  -9   7  23      604.63      657.65     43.84 o
  -8   7  23       54.63       50.16     39.41 o
  -7   7  23      225.70      232.13     39.74 o
  -6   7  23      889.48      866.86     52.15 o
  -5   7  23     1330.65     1300.53     54.45 o
  -4   7  23     3544.44     3482.54     72.72 o
  -3   7  23      848.29      910.79     36.99 o
  -2   7  23       99.77       71.70     25.35 o
  -1   7  23      359.47      334.33     25.79 o
   0   7  23      986.45     1073.38     45.05 o
   1   7  23      895.49      804.10     48.23 o
   2   7  23     1579.89     1558.11     67.85 o
   3   7  23      390.79      436.26     68.40 o
   4   7  23       18.48       37.42     39.51 o
   5   7  23      512.23      564.40     51.19 o
   6   7  23      181.99      300.65     42.79 o
  -9   8  23        1.79      -40.57     44.00 o
  -8   8  23      520.45      482.65     47.45 o
  -7   8  23      114.57       59.07     39.33 o
  -6   8  23      429.33      444.87     55.17 o
  -5   8  23        0.27      -27.40     34.12 o
  -4   8  23      159.79      157.04     30.26 o
  -3   8  23       45.41       78.51     28.38 o
  -2   8  23      760.06      654.42     33.83 o
  -1   8  23      112.88      110.99     37.17 o
   0   8  23        8.01      -20.35     26.19 o
   1   8  23        1.72       12.15     28.06 o
   2   8  23       18.00       88.94     37.76 o
   3   8  23       31.67       -0.68     38.15 o
   4   8  23       14.55       46.73     36.12 o
   5   8  23      232.47      294.01     41.56 o
   6   8  23      283.58      274.15     55.29 o
  -9   9  23      212.27      252.04     48.86 o
  -8   9  23       45.18       36.76     42.49 o
  -7   9  23      469.20      519.38     47.22 o
  -6   9  23      242.56      290.71     42.31 o
  -5   9  23      231.71      231.07     34.65 o
  -4   9  23      150.22      204.69     31.81 o
  -3   9  23      112.26      177.86     31.38 o
  -2   9  23      156.72      177.49     29.75 o
  -1   9  23       33.58       35.63     56.75 o
   0   9  23      402.88      447.02     56.61 o
   1   9  23      131.82      122.79     42.00 o
   2   9  23      973.36      942.53     53.72 o
   3   9  23       97.27       52.32     70.41 o
   4   9  23      130.05       82.85     71.60 o
   5   9  23      188.62      286.60     99.96 o
  -8  10  23        4.15       51.70     43.92 o
  -7  10  23     1736.50     1833.21     93.38 o
  -6  10  23      100.55      107.67     41.20 o
  -5  10  23      781.31      868.00     44.19 o
  -4  10  23      972.25      933.88     43.79 o
  -3  10  23      131.44       94.49     32.09 o
  -2  10  23     2250.80     2340.03     93.45 o
  -1  10  23       36.95       26.83     40.15 o
   0  10  23      868.91      934.48     55.98 o
   1  10  23        7.69       10.24     39.49 o
   2  10  23        1.93        0.49     31.01 o
   3  10  23      443.22      556.39     99.06 o
   4  10  23      532.13      533.77     67.63 o
  -7  11  23      391.50      370.45     49.24 o
  -6  11  23      288.67      383.18     78.63 o
  -5  11  23      177.62      247.23     37.97 o
  -4  11  23        4.66       28.54     34.80 o
  -3  11  23      252.24      229.94     35.69 o
  -2  11  23        3.82        4.53     31.43 o
  -1  11  23       73.40       50.09     39.52 o
   0  11  23      554.83      539.37     64.62 o
   1  11  23      297.62      322.72     94.46 o
   2  11  23      993.72      924.54     58.26 o
   3  11  23      309.88      332.98     61.71 o
   4  11  23      352.71      398.08     66.16 o
  -6  12  23     1071.35     1223.97     60.35 o
  -5  12  23       75.13      102.99     38.61 o
  -4  12  23       17.24       18.93     36.26 o
  -3  12  23     2436.25     2524.96     68.64 o
  -2  12  23       17.25       56.99     34.51 o
  -1  12  23     1051.07     1142.12     63.88 o
   0  12  23      181.11      253.65     50.38 o
   1  12  23       79.28       62.97     45.33 o
   2  12  23      666.07      662.50     77.43 o
   3  12  23      126.22      224.98     69.51 o
  -5  13  23      151.33      157.76     41.51 o
  -4  13  23      225.34      268.06     41.34 o
  -3  13  23      191.55      291.90     68.11 o
  -2  13  23      136.60      146.12     37.67 o
  -1  13  23       59.73       18.22     40.60 o
   0  13  23       66.32       72.38     47.24 o
   1  13  23      838.04      918.53     87.43 o
  -2  14  23        1.72       44.45     85.41 o
 -11   0  24     3663.74     3870.28    178.43 o
 -10   0  24      159.35      177.31     83.91 o
  -9   0  24     1090.82     1093.10     66.40 o
  -8   0  24     2413.68     2380.69     72.69 o
  -7   0  24        1.04        7.24     29.51 o
  -6   0  24     7187.46     7296.67    139.92 o
  -5   0  24        0.39       29.49     25.93 o
  -4   0  24     1029.03     1032.12     49.52 o
  -3   0  24      552.51      501.60     42.85 o
  -2   0  24     3090.35     3179.50     75.64 o
  -1   0  24     5309.61     5121.60    129.85 o
   0   0  24     4267.13     3772.05    102.39 o
   1   0  24       54.83       96.48     32.66 o
   2   0  24     1174.09     1007.22     80.37 o
   3   0  24     3275.17     3380.80    102.44 o
   4   0  24      290.46      375.78     44.96 o
   5   0  24     2394.91     2489.42    145.89 o
   6   0  24      569.71      687.47     58.74 o
   7   0  24       55.97       70.76     52.27 o
 -11   1  24        2.76       22.70     42.68 o
 -10   1  24      346.83      381.18     42.06 o
  -9   1  24        7.46        8.67     28.74 o
  -8   1  24       58.78       29.03     26.69 o
  -7   1  24      383.08      385.45     24.52 o
  -6   1  24     1688.81     1671.40     40.07 o
  -5   1  24      620.00      584.24     28.18 o
  -4   1  24      506.75      563.74     25.12 o
  -3   1  24      766.71      840.39     40.35 o
  -2   1  24     3459.13     3446.44     60.54 o
  -1   1  24     2061.80     2037.59    105.42 o
   0   1  24      829.16      850.83     61.30 o
   1   1  24     3148.57     2871.56     61.16 o
   2   1  24       43.69       50.88     26.58 o
   3   1  24      834.48      819.94     35.82 o
   4   1  24      177.51      223.87     30.53 o
   5   1  24        0.25       43.11     31.07 o
   6   1  24       91.56       42.00     43.00 o
   7   1  24      119.64      179.62     38.41 o
 -11   2  24       91.74      133.88     88.33 o
 -10   2  24      473.00      555.56     41.19 o
  -9   2  24      497.52      551.75     38.72 o
  -8   2  24        1.91      -27.63     29.24 o
  -7   2  24     2175.80     2157.57     57.50 o
  -6   2  24        0.49       -7.05     21.44 o
  -5   2  24      982.77     1052.09     37.19 o
  -4   2  24       17.04        4.63     20.05 o
  -3   2  24       10.33       -0.53     22.89 o
  -2   2  24      692.39      708.42     31.19 o
  -1   2  24      641.54      691.78     41.14 o
   0   2  24        7.12       26.82     25.67 o
   1   2  24       34.40       42.08     31.56 o
   2   2  24      964.95      930.71     66.15 o
   3   2  24        0.44      -25.28     25.28 o
   4   2  24      736.71      785.91     38.30 o
   5   2  24      217.92      250.19     33.52 o
   6   2  24      500.73      577.25     56.31 o
   7   2  24       98.96      156.27     38.19 o
 -10   3  24      226.63      222.44     39.39 o
  -9   3  24      406.67      455.36     55.26 o
  -8   3  24      766.45      744.85     39.34 o
  -7   3  24      136.40      130.10     29.32 o
  -6   3  24       29.86      -23.20     43.11 o
  -5   3  24     2399.92     2433.87     59.90 o
  -4   3  24     1973.48     1836.17     44.63 o
  -3   3  24     2885.10     2859.70     54.31 o
  -2   3  24        8.57      -15.94     33.81 o
  -1   3  24       38.81       40.83     26.40 o
   0   3  24     1325.32     1433.68     61.84 o
   1   3  24      608.25      532.72     41.04 o
   2   3  24     1377.00     1232.34     60.52 o
   3   3  24       32.22       60.31     30.69 o
   4   3  24      169.37      171.57     34.18 o
   5   3  24       85.72       93.04     31.86 o
   6   3  24      342.63      423.64     39.33 o
   7   3  24      346.03      342.05     40.39 o
 -10   4  24        6.01      -17.76     37.08 o
  -9   4  24       21.96       -9.81     33.90 o
  -8   4  24        9.31      -11.24     31.04 o
  -7   4  24        1.97      -27.80     27.80 o
  -6   4  24      655.42      652.36     40.65 o
  -5   4  24     1656.63     1617.02     77.65 o
  -4   4  24      180.51      203.35     25.58 o
  -3   4  24        5.67       27.63     22.65 o
  -2   4  24     1573.31     1507.88     44.29 o
  -1   4  24       70.95       81.30     32.19 o
   0   4  24       66.97      101.19     32.89 o
   1   4  24      192.60      186.30     35.13 o
   2   4  24       26.47       83.89     35.43 o
   3   4  24       19.72       52.40     31.42 o
   4   4  24       53.53       35.50     33.09 o
   5   4  24       43.40       49.40     35.63 o
   6   4  24       30.52       39.62     37.79 o
   7   4  24        1.52       59.58     40.74 o
 -10   5  24      374.83      396.41     48.30 o
  -9   5  24      831.41      907.52     87.68 o
  -8   5  24      339.66      351.95     36.55 o
  -7   5  24      233.26      229.65     38.20 o
  -6   5  24       41.28       65.18     33.71 o
  -5   5  24     1717.45     1804.85     71.90 o
  -4   5  24      108.98       98.06     31.08 o
  -3   5  24      916.29      999.67     31.83 o
  -2   5  24      185.56      225.62     22.48 o
  -1   5  24      624.12      536.48     41.08 o
   0   5  24     1532.45     1404.64     87.58 o
   1   5  24      303.65      282.46     38.00 o
   2   5  24      448.24      462.23     80.18 o
   3   5  24      192.53      161.05     38.67 o
   4   5  24       95.57       85.09     34.33 o
   5   5  24      175.16      194.63     38.11 o
   6   5  24      112.16      126.55     40.02 o
 -10   6  24      254.54      228.68     41.54 o
  -9   6  24      169.69      206.27     56.74 o
  -8   6  24      113.72       98.63     41.51 o
  -7   6  24     3743.07     3920.29    134.28 o
  -6   6  24      295.66      307.79     38.58 o
  -5   6  24      387.67      424.96     52.05 o
  -4   6  24      549.88      512.06     37.45 o
  -3   6  24        9.62      -24.55     24.55 o
  -2   6  24     1665.39     1651.29     44.91 o
  -1   6  24      974.00      994.80     45.41 o
   0   6  24       50.25       43.94     34.32 o
   1   6  24      422.03      455.53     73.14 o
   2   6  24      336.16      414.07     50.17 o
   3   6  24       24.13        0.29     37.25 o
   4   6  24     1539.82     1521.91     75.46 o
   5   6  24       81.08      124.90     46.31 o
   6   6  24      668.95      694.95     62.28 o
  -9   7  24        3.56       64.88     67.53 o
  -8   7  24       20.03       73.77     41.27 o
  -7   7  24      375.44      449.08     44.49 o
  -6   7  24       56.11       94.43     37.01 o
  -5   7  24      522.03      489.47     40.58 o
  -4   7  24      769.65      861.72     40.20 o
  -3   7  24     1179.21     1188.50     42.39 o
  -2   7  24      818.39      877.35     36.40 o
  -1   7  24      883.96      906.41     35.88 o
   0   7  24      558.24      587.92     43.95 o
   1   7  24     1055.66     1218.63     61.33 o
   2   7  24      813.91      821.94     51.04 o
   3   7  24       55.32       92.55     39.81 o
   4   7  24       39.16       20.23     35.48 o
   5   7  24        0.36       31.29     38.15 o
   6   7  24       57.07       69.19     40.89 o
  -9   8  24      307.37      261.38     48.14 o
  -8   8  24     1225.73     1302.19     60.18 o
  -7   8  24       86.30       -1.28     39.83 o
  -6   8  24     2020.55     2081.58     71.99 o
  -5   8  24      120.28      104.40     37.53 o
  -4   8  24      360.16      349.05     33.72 o
  -3   8  24      510.82      604.78     35.99 o
  -2   8  24      332.94      337.18     31.00 o
  -1   8  24     1494.95     1522.99     54.52 o
   0   8  24      794.65      791.19     39.25 o
   1   8  24      182.46      229.02     52.60 o
   2   8  24      114.58       62.64     42.26 o
   3   8  24     1037.65     1104.74     61.60 o
   4   8  24        0.16       -1.67     36.66 o
   5   8  24     1328.07     1597.23     66.31 o
  -8   9  24      216.48      186.86     57.24 o
  -7   9  24      267.82      173.84     42.60 o
  -6   9  24      187.93      148.75     41.50 o
  -5   9  24       97.40       84.69     33.78 o
  -4   9  24     2609.16     2500.94     63.70 o
  -3   9  24       28.98      -13.74     30.09 o
  -2   9  24     2105.64     2145.91     58.14 o
  -1   9  24      346.81      323.77     36.38 o
   0   9  24      156.53      112.16     39.91 o
   1   9  24     1582.01     1810.49     86.86 o
   2   9  24        2.17       20.10     39.45 o
   3   9  24      648.73      668.56     63.13 o
   4   9  24        8.56       44.25     51.60 o
   5   9  24        0.17       29.48     49.69 o
  -8  10  24       34.32      -21.21     44.09 o
  -7  10  24      185.23      129.16     45.22 o
  -6  10  24       77.86       58.20     41.92 o
  -5  10  24      280.85      307.28     36.51 o
  -4  10  24        4.96        4.84     33.61 o
  -3  10  24       97.18       87.70     32.89 o
  -2  10  24      137.43      231.04     34.90 o
  -1  10  24       13.34      -25.94     42.10 o
   0  10  24      126.95       56.88     41.99 o
   1  10  24       69.85       66.65     41.98 o
   2  10  24       61.19       61.88     51.66 o
   3  10  24      188.81      149.08     44.44 o
   4  10  24       57.36       78.82     59.51 o
  -7  11  24      118.48       66.30     46.23 o
  -6  11  24       83.82       79.67     43.99 o
  -5  11  24      170.33      226.05     38.87 o
  -4  11  24      433.61      422.00     39.95 o
  -3  11  24      822.60      907.65     49.15 o
  -2  11  24        5.05       13.40     32.79 o
  -1  11  24       13.76      -33.22     40.86 o
   0  11  24      664.71      765.91     72.87 o
   1  11  24      213.44      201.14     47.66 o
   2  11  24     1106.42     1360.92    100.13 o
  -6  12  24      154.01      144.83     47.22 o
  -5  12  24       45.71       22.71     38.44 o
  -4  12  24        0.68        2.56     35.98 o
  -3  12  24        3.88       35.12     36.25 o
  -2  12  24      164.34      153.05     36.25 o
  -1  12  24      166.20      228.12     42.22 o
   0  12  24      246.46      207.48     49.34 o
   1  12  24        6.70      -45.50     45.50 o
   2  12  24      161.66      127.88     67.02 o
  -4  13  24       61.20       64.77     39.49 o
  -3  13  24      322.69      319.69     41.86 o
  -2  13  24       55.45       68.43     37.60 o
  -1  13  24        7.41       -3.88     40.96 o
   0  13  24      322.20      383.41     55.66 o
 -10   1  25      463.91      525.83     44.87 o
  -9   1  25        8.61       38.75     29.80 o
  -8   1  25     1142.47     1204.99     40.08 o
  -7   1  25      176.75      168.27     23.37 o
  -6   1  25      355.11      347.30     26.38 o
  -5   1  25     1398.85     1303.08     40.73 o
  -4   1  25     1629.05     1590.61     49.24 o
  -3   1  25     1922.48     1801.45     50.26 o
  -2   1  25      983.54     1051.93     34.08 o
  -1   1  25        4.72        2.65     27.23 o
   0   1  25      118.17      153.68     28.33 o
   1   1  25      819.36      900.89     76.04 o
   2   1  25      351.06      429.36     30.46 o
   3   1  25      686.56      671.68     38.34 o
   4   1  25        6.05       52.28     29.32 o
   5   1  25        8.46       26.65     32.20 o
   6   1  25      153.93      260.96     38.42 o
   7   1  25      123.17      216.40     39.64 o
 -10   2  25      760.25      759.16     44.97 o
  -9   2  25      257.43      309.76     49.84 o
  -8   2  25        1.20      -29.94     29.94 o
  -7   2  25      142.06      129.82     29.25 o
  -6   2  25      475.99      495.33     35.59 o
  -5   2  25      419.92      405.45     39.63 o
  -4   2  25      129.10      129.47     29.22 o
  -3   2  25      324.35      327.29     37.94 o
  -2   2  25       20.92       40.12     23.86 o
  -1   2  25     5333.44     5088.60    105.16 o
   0   2  25      405.91      370.77     39.02 o
   1   2  25      955.03      925.89     49.01 o
   2   2  25      174.22      196.70     31.28 o
   3   2  25      179.89      202.41     28.91 o
   4   2  25     2106.88     2121.97    100.43 o
   5   2  25       72.94       90.22     32.70 o
   6   2  25      479.13      525.18     40.94 o
 -10   3  25      163.44      143.35     40.87 o
  -9   3  25      483.12      443.78     39.39 o
  -8   3  25      280.08      308.09     34.44 o
  -7   3  25     2661.57     2723.64     97.64 o
  -6   3  25      345.37      376.32     37.06 o
  -5   3  25      158.33      137.84     26.56 o
  -4   3  25      466.24      482.07     27.02 o
  -3   3  25      761.25      710.80     33.71 o
  -2   3  25      837.49      914.66     44.51 o
  -1   3  25        4.42       25.77     35.99 o
   0   3  25       25.61       56.63     33.06 o
   1   3  25      110.75       92.41     34.71 o
   2   3  25      509.72      535.11     43.10 o
   3   3  25       84.46      107.49     32.49 o
   4   3  25      233.59      246.75     36.90 o
   5   3  25      364.08      358.06     40.52 o
   6   3  25      351.38      426.87     43.62 o
 -10   4  25       64.17       30.18     38.30 o
  -9   4  25      187.82      198.17     37.31 o
  -8   4  25       22.58      -34.12     37.32 o
  -7   4  25      714.52      658.54     43.94 o
  -6   4  25     1993.15     1994.33     81.73 o
  -5   4  25     2937.05     2948.41    205.97 o
  -4   4  25       25.81        8.08     24.54 o
  -3   4  25      787.28      825.34     39.65 o
  -2   4  25     2253.55     2411.85     92.22 o
  -1   4  25        1.10      -32.00     32.00 o
   0   4  25     6129.44     6272.82    201.50 o
   1   4  25      144.63      175.99     52.39 o
   2   4  25     1244.63     1162.48     58.07 o
   3   4  25     1995.43     2061.88     65.55 o
   4   4  25        4.90      -21.73     36.26 o
   5   4  25     1198.90     1321.68     56.05 o
   6   4  25       11.12       -2.22     38.56 o
 -10   5  25        6.73       15.53     39.49 o
  -9   5  25      902.96      922.48     54.52 o
  -8   5  25        9.30        0.52     39.01 o
  -7   5  25     2969.19     2839.62    100.54 o
  -6   5  25      863.00      898.92     51.02 o
  -5   5  25      790.85      721.01     42.50 o
  -4   5  25     1373.74     1347.17     58.95 o
  -3   5  25      159.36      142.79     26.41 o
  -2   5  25     2787.57     2821.16     72.57 o
  -1   5  25       56.31       40.52     34.41 o
   0   5  25       34.55       66.82     34.88 o
   1   5  25      301.42      326.39     39.70 o
   2   5  25      843.36      782.76     65.86 o
   3   5  25       84.73       52.44     39.26 o
   4   5  25      120.02      138.46     36.74 o
   5   5  25      377.64      441.25     62.85 o
   6   5  25      278.12      312.97     43.33 o
  -9   6  25        2.23       -2.53     43.20 o
  -8   6  25       28.33      -21.35     40.69 o
  -7   6  25      268.83      328.54     41.87 o
  -6   6  25      566.00      598.56     44.16 o
  -5   6  25       44.18       17.73     33.98 o
  -4   6  25       35.16       52.43     32.45 o
  -3   6  25     1765.59     1711.08     51.87 o
  -2   6  25       29.14        5.81     21.92 o
  -1   6  25      382.37      468.63     42.19 o
   0   6  25      826.20      759.12     48.06 o
   1   6  25      571.12      621.01    100.26 o
   2   6  25      198.09      226.95     41.01 o
   3   6  25       21.61       60.25     39.68 o
   4   6  25       73.85       85.21     36.76 o
   5   6  25       90.27      104.38     39.03 o
   6   6  25       43.79       62.58     41.23 o
  -9   7  25      287.37      382.35     49.95 o
  -8   7  25      897.65      938.71     54.91 o
  -7   7  25       78.93       94.93     40.68 o
  -6   7  25       10.69       38.00     37.61 o
  -5   7  25     1245.82     1251.14     70.19 o
  -4   7  25      603.18      600.93     42.16 o
  -3   7  25     2254.68     2365.37     60.69 o
  -2   7  25      358.91      436.02     32.03 o
  -1   7  25      299.66      288.25     31.48 o
   0   7  25      244.72      207.96     39.25 o
   1   7  25      658.60      640.20     47.67 o
   2   7  25      923.84      941.40     55.00 o
   3   7  25      365.57      324.82     45.88 o
   4   7  25      139.60      141.18     38.75 o
   5   7  25       24.26       69.77     49.33 o
  -9   8  25       52.87       68.37     94.97 o
  -8   8  25       10.96        1.60     43.30 o
  -7   8  25        9.66       13.34     39.89 o
  -6   8  25      128.75       71.87     39.56 o
  -5   8  25      320.76      371.76     41.40 o
  -4   8  25        5.90      -15.55     30.52 o
  -3   8  25        1.65      -15.77     29.89 o
  -2   8  25       14.15       19.63     28.12 o
  -1   8  25        6.68       38.26     31.89 o
   0   8  25      467.96      399.75     43.16 o
   1   8  25      144.95      206.59     41.13 o
   2   8  25        5.74      -18.04     39.48 o
   3   8  25       13.06      -41.21     41.21 o
   4   8  25       18.83       70.44     45.20 o
   5   8  25       49.31      124.11     41.37 o
  -8   9  25      246.85      258.38     47.96 o
  -7   9  25      106.50       88.07     43.64 o
  -6   9  25        3.54       77.97     41.56 o
  -5   9  25      795.74      865.91     50.63 o
  -4   9  25        2.50       -7.92     32.24 o
  -3   9  25      302.64      355.24     35.07 o
  -2   9  25       48.17        0.86     30.03 o
  -1   9  25      149.14      146.05     34.97 o
   0   9  25       46.15      -13.04     39.12 o
   1   9  25      153.54      227.65     42.50 o
   2   9  25      206.17      260.43     44.75 o
   3   9  25      210.13      240.60     53.38 o
   4   9  25        2.22       -5.97     38.87 o
  -7  10  25      322.29      221.80     47.39 o
  -6  10  25     1130.31     1162.55     57.28 o
  -5  10  25       12.65      -35.94     35.94 o
  -4  10  25      197.21      225.60     36.61 o
  -3  10  25      113.49      113.40     34.02 o
  -2  10  25       14.37        7.91     31.74 o
  -1  10  25     2153.13     2257.29     73.24 o
   0  10  25        1.27       -4.21     42.14 o
   1  10  25      616.75      585.25     79.68 o
   2  10  25      125.71      124.58     43.57 o
   3  10  25        1.10       20.60     43.69 o
  -6  11  25       20.15       40.04     45.00 o
  -5  11  25      534.37      530.21     43.20 o
  -4  11  25      220.57      285.36     39.68 o
  -3  11  25      486.37      496.65     40.27 o
  -2  11  25       24.64       -1.30     33.35 o
  -1  11  25       15.26      -15.96     33.74 o
   0  11  25        7.03        2.37     96.81 o
   1  11  25        0.24      -36.96     66.77 o
   2  11  25       38.13      -46.07     68.04 o
  -5  12  25      554.00      688.04     46.88 o
  -4  12  25        6.46      -28.95     37.62 o
  -3  12  25      111.80      132.28     38.16 o
  -2  12  25      466.64      594.84     42.00 o
  -1  12  25        3.74        3.26     34.95 o
   0  12  25     1910.12     2079.42     87.85 o
   1  12  25      165.25      248.86     51.13 o
  -3  13  25      131.64       91.42     56.44 o
  -2  13  25      781.44      783.87     46.92 o
  -1  13  25        0.01      -37.17     51.45 o
 -10   0  26      555.94      577.95     66.14 o
  -9   0  26       14.66       91.12     51.65 o
  -8   0  26     1009.61     1052.05     75.30 o
  -7   0  26     1268.98     1275.82     63.88 o
  -6   0  26      142.29      118.89     40.12 o
  -5   0  26     2362.15     2449.78     86.40 o
  -4   0  26      150.58      168.10     64.92 o
  -3   0  26     2807.77     2851.18    155.04 o
  -2   0  26     1960.12     2058.05     74.17 o
  -1   0  26      200.21      177.73     51.01 o
   0   0  26     2410.91     2454.83    111.64 o
   1   0  26      251.01      233.85     38.36 o
   2   0  26      442.39      362.49     42.47 o
   3   0  26      107.60      150.85     61.56 o
   4   0  26       52.35      104.01     43.67 o
   5   0  26        8.16       44.53     46.35 o
   6   0  26      744.33      851.08     64.20 o
 -10   1  26       97.44      185.44     47.79 o
  -9   1  26      543.72      507.84     39.47 o
  -8   1  26       44.10       31.49     31.18 o
  -7   1  26      969.65     1003.55     35.40 o
  -6   1  26        0.60      -26.11     26.11 o
  -5   1  26      285.00      295.56     34.62 o
  -4   1  26       20.18       22.54     29.01 o
  -3   1  26      534.14      529.96     45.45 o
  -2   1  26        7.39       12.38     29.25 o
  -1   1  26      350.20      367.59     49.87 o
   0   1  26     1297.62     1396.57     63.29 o
   1   1  26       38.39       31.17     28.35 o
   2   1  26     2214.16     2216.96     57.77 o
   3   1  26      295.36      308.85     31.05 o
   4   1  26     1549.55     1610.45     54.44 o
   5   1  26      174.05      196.75     35.08 o
   6   1  26      436.29      498.48     41.39 o
 -10   2  26       66.91       21.49     47.39 o
  -9   2  26      225.84      204.49     36.62 o
  -8   2  26      520.12      548.77     50.10 o
  -7   2  26       89.32       63.69     38.55 o
  -6   2  26     1519.20     1511.10     52.51 o
  -5   2  26        0.77      -20.33     29.35 o
  -4   2  26     3121.60     3140.91     78.58 o
  -3   2  26      745.54      754.00     39.39 o
  -2   2  26       44.06       77.89     25.68 o
  -1   2  26     2148.46     2172.70     75.36 o
   0   2  26        4.97        7.77     33.51 o
   1   2  26      191.66      173.96     36.61 o
   2   2  26        1.15      -21.72     29.45 o
   3   2  26       51.73      107.06     33.22 o
   4   2  26       26.67       64.36     33.97 o
   5   2  26      533.98      607.21     44.76 o
   6   2  26       21.66       41.06     37.25 o
 -10   3  26      558.19      552.31     44.63 o
  -9   3  26      338.98      281.29     38.18 o
  -8   3  26      904.12      966.88     86.88 o
  -7   3  26       65.71       62.59     36.36 o
  -6   3  26       21.70        2.63     32.69 o
  -5   3  26      144.80      170.49     27.54 o
  -4   3  26      751.98      763.90     40.42 o
  -3   3  26     1151.14     1191.47     47.61 o
  -2   3  26     4733.25     4872.97    102.68 o
  -1   3  26      579.71      520.79     43.27 o
   0   3  26      253.42      287.50     61.64 o
   1   3  26      956.10      904.74     50.46 o
   2   3  26      111.78      166.17     38.91 o
   3   3  26      980.89     1092.88     63.15 o
   4   3  26      211.08      222.21     37.42 o
   5   3  26       39.34       27.07     41.95 o
   6   3  26      235.34      338.39     43.20 o
 -10   4  26      101.81      107.00     39.38 o
  -9   4  26        7.71       35.55     41.56 o
  -8   4  26       14.75      -14.91     39.08 o
  -7   4  26        3.86      -36.80     36.80 o
  -6   4  26       83.61      122.56     35.60 o
  -5   4  26        3.18       10.04     31.97 o
  -4   4  26       22.72      -16.40     25.56 o
  -3   4  26        7.68        9.87     29.72 o
  -2   4  26      574.17      556.58     49.20 o
  -1   4  26      125.53      149.07     42.32 o
   0   4  26        8.36       53.74     34.92 o
   1   4  26      140.63      123.42     37.22 o
   2   4  26       15.06      -15.52     35.86 o
   3   4  26       68.95       99.78     34.51 o
   4   4  26        0.23       -0.04     35.05 o
   5   4  26       80.57       90.70     38.52 o
   6   4  26        1.05       41.88     40.81 o
  -9   5  26       28.56       12.26     43.36 o
  -8   5  26      867.16      974.21     53.60 o
  -7   5  26      586.09      582.31     45.40 o
  -6   5  26      844.55      893.52     47.41 o
  -5   5  26      149.97      177.39     35.44 o
  -4   5  26      323.05      399.23     36.84 o
  -3   5  26      262.24      286.14     34.25 o
  -2   5  26     1048.34     1135.82     48.47 o
  -1   5  26       42.36      103.30     36.63 o
   0   5  26       15.51      -21.95     34.38 o
   1   5  26      268.33      385.01     42.92 o
   2   5  26        1.06      -36.78     36.78 o
   3   5  26     1735.07     1793.01     64.97 o
   4   5  26       13.68      -20.37     36.01 o
   5   5  26       70.16      103.12     39.83 o
  -9   6  26      511.02      453.23     50.69 o
  -8   6  26      508.48      448.34     47.32 o
  -7   6  26        9.75       10.14     39.12 o
  -6   6  26     1745.60     1724.35     65.08 o
  -5   6  26       35.60       63.90     35.68 o
  -4   6  26     1532.38     1513.70     59.47 o
  -3   6  26      660.15      674.81     35.51 o
  -2   6  26      267.58      313.52     36.08 o
  -1   6  26     2018.11     2116.08     77.50 o
   0   6  26      350.34      337.69     61.40 o
   1   6  26     1211.73     1244.96     63.03 o
   2   6  26      129.52      136.73     40.87 o
   3   6  26       59.74       18.68     41.10 o
   4   6  26      281.17      328.64     41.12 o
   5   6  26      994.32     1107.52     54.85 o
  -9   7  26      428.47      463.88     51.95 o
  -8   7  26      110.66       90.92     44.59 o
  -7   7  26        3.09       37.95     41.06 o
  -6   7  26       27.66        7.85     39.09 o
  -5   7  26        0.09       15.21     36.85 o
  -4   7  26        3.07      -23.14     34.57 o
  -3   7  26       67.89      110.75     29.51 o
  -2   7  26      255.20      318.62     37.05 o
  -1   7  26      392.88      438.40     43.81 o
   0   7  26     1134.15     1197.00     62.05 o
   1   7  26       92.41       97.44     39.65 o
   2   7  26      192.01      265.57     67.90 o
   3   7  26     1299.71     1549.86     74.51 o
   4   7  26      174.20      208.48     40.89 o
   5   7  26      231.34      262.63     48.48 o
  -8   8  26       49.27       30.93     44.90 o
  -7   8  26     1300.39     1414.92     62.16 o
  -6   8  26       15.93        8.64     40.86 o
  -5   8  26     3007.30     3363.04    131.09 o
  -4   8  26       50.53       72.87     32.17 o
  -3   8  26     1015.44     1141.30     46.53 o
  -2   8  26     1270.16     1292.92     48.16 o
  -1   8  26       50.15      -13.91     61.70 o
   0   8  26     2548.64     2845.58     92.37 o
   1   8  26       20.92       25.26     39.18 o
   2   8  26      157.32      153.17     43.47 o
   3   8  26       62.44       67.61     44.25 o
   4   8  26      244.74      297.77     43.16 o
  -8   9  26        1.76       65.13     82.75 o
  -7   9  26      743.66      759.01     54.11 o
  -6   9  26      176.77      133.16     43.82 o
  -5   9  26        0.11        5.34     40.63 o
  -4   9  26      151.82      151.23     34.31 o
  -3   9  26      130.56      148.36     33.52 o
  -2   9  26      134.56      148.08     33.96 o
  -1   9  26     1501.15     1511.66     71.93 o
   0   9  26      177.74       76.78     66.77 o
   1   9  26       48.08       19.95     40.69 o
   2   9  26      702.94      700.37     97.37 o
   3   9  26        9.19       41.96     44.61 o
   4   9  26      310.03      418.37     45.86 o
  -7  10  26        8.37       21.32     46.24 o
  -6  10  26      146.16      177.01     46.75 o
  -5  10  26      532.58      496.35     48.85 o
  -4  10  26      160.88      182.62     44.31 o
  -3  10  26       78.92       67.13     51.99 o
  -2  10  26      128.96       91.04     43.22 o
  -1  10  26      149.92      191.91     33.42 o
   0  10  26      118.68      133.39     69.78 o
   1  10  26        6.24      -43.47     67.30 o
   2  10  26        3.38        3.10     69.81 o
   3  10  26       11.67       25.58     45.81 o
  -6  11  26       47.95       56.99     46.21 o
  -5  11  26      108.35      148.43     39.73 o
  -4  11  26      297.52      319.36     40.09 o
  -3  11  26      808.24      863.10     45.59 o
  -2  11  26      469.27      541.73     40.54 o
  -1  11  26       20.98      -22.36     33.78 o
   0  11  26       30.17       -8.51     45.98 o
   1  11  26      218.44      177.09     75.90 o
   2  11  26       12.00      -67.80     67.80 o
  -4  12  26      109.47      105.41     40.34 o
  -3  12  26        2.64      -15.54     37.53 o
  -2  12  26      139.90      129.91     37.98 o
  -1  12  26       21.45       28.47     36.18 o
   0  12  26      120.09      133.99     64.71 o
 -10   1  27        2.14       32.70     47.71 o
  -9   1  27      631.85      687.76     51.25 o
  -8   1  27      642.34      646.34     44.89 o
  -7   1  27      876.98      865.92     50.67 o
  -6   1  27      274.93      231.81     35.14 o
  -5   1  27      177.73      209.92     35.11 o
  -4   1  27     1645.60     1759.70     83.38 o
  -3   1  27       12.56        5.13     29.71 o
  -2   1  27     1901.24     1976.82     81.04 o
  -1   1  27      559.98      590.78     72.92 o
   0   1  27     1345.36     1371.58     64.27 o
   1   1  27      691.83      686.23     47.10 o
   2   1  27       45.92       76.26     31.16 o
   3   1  27      507.37      561.11     38.43 o
   4   1  27      348.73      410.79     35.79 o
   5   1  27       79.13       61.07     34.13 o
   6   1  27        0.69       73.76     37.10 o
 -10   2  27       48.97       43.27     48.35 o
  -9   2  27      863.02      809.55     51.39 o
  -8   2  27      231.30      263.55     40.86 o
  -7   2  27       77.06       61.13     45.06 o
  -6   2  27     1806.18     1856.01     92.89 o
  -5   2  27      105.62       83.52     37.94 o
  -4   2  27     2097.04     2020.05     64.65 o
  -3   2  27      100.16      111.94     31.49 o
  -2   2  27      173.20      123.82     31.22 o
  -1   2  27      154.79      178.92     48.04 o
   0   2  27      734.91      766.02    118.10 o
   1   2  27      132.64      145.58     51.23 o
   2   2  27     1768.97     1792.44     87.85 o
   3   2  27      132.68      142.75     35.19 o
   4   2  27      188.77      212.35     37.60 o
   5   2  27      552.62      610.64     45.37 o
   6   2  27       77.79       95.73     55.48 o
 -10   3  27       32.17       83.34     45.46 o
  -9   3  27      194.69      118.32     43.21 o
  -8   3  27        5.85       23.33     39.17 o
  -7   3  27      121.20      163.71     38.20 o
  -6   3  27      683.98      765.27     44.10 o
  -5   3  27      324.98      258.49     35.23 o
  -4   3  27      684.22      653.64     40.42 o
  -3   3  27     3081.99     3137.54     79.73 o
  -2   3  27      724.49      889.59     42.62 o
  -1   3  27      417.79      482.68     51.97 o
   0   3  27     1193.64     1224.32     60.51 o
   1   3  27      269.46      313.45     55.05 o
   2   3  27     1067.41     1054.74     55.91 o
   3   3  27      282.26      314.83     37.75 o
   4   3  27       99.21      134.03     37.59 o
   5   3  27       14.28       37.50     38.55 o
  -9   4  27       29.72      -31.75     42.20 o
  -8   4  27     1436.03     1352.67     82.11 o
  -7   4  27      549.07      679.09     47.02 o
  -6   4  27        0.56        8.93     35.21 o
  -5   4  27     2743.35     2769.73     76.63 o
  -4   4  27      448.42      473.27     38.26 o
  -3   4  27      216.57      247.68     34.22 o
  -2   4  27      108.81       99.98     31.73 o
  -1   4  27      994.12      974.43     53.04 o
   0   4  27      467.88      444.17     43.56 o
   1   4  27     2429.69     2457.76    137.21 o
   2   4  27        7.82        6.15     48.28 o
   3   4  27      261.44      318.23     38.61 o
   4   4  27      970.44     1095.76     56.89 o
   5   4  27      127.98      131.45     50.56 o
  -9   5  27       62.59       20.49     44.85 o
  -8   5  27      194.54      213.90     43.86 o
  -7   5  27       10.34       17.32     39.03 o
  -6   5  27      760.47      804.96     47.75 o
  -5   5  27      243.32      267.03     43.26 o
  -4   5  27      145.02      136.29     51.95 o
  -3   5  27     1829.82     1783.58     62.70 o
  -2   5  27      408.50      501.14     37.77 o
  -1   5  27     1378.83     1391.16    101.79 o
   0   5  27      386.00      421.66     44.00 o
   1   5  27      155.20       65.60     39.26 o
   2   5  27      800.98      822.85     52.55 o
   3   5  27        0.32        8.27     35.72 o
   4   5  27      328.62      304.82     41.60 o
   5   5  27       79.81       83.96     40.88 o
  -9   6  27      351.06      341.62     50.27 o
  -8   6  27      211.68      231.71     45.94 o
  -7   6  27        8.37        8.99     40.75 o
  -6   6  27      272.69      279.89     41.98 o
  -5   6  27        2.20      -24.96     36.02 o
  -4   6  27      480.05      547.69     41.52 o
  -3   6  27      116.18      199.63     56.16 o
  -2   6  27        6.28        4.80     48.84 o
  -1   6  27      152.49      112.23     46.87 o
   0   6  27      481.18      469.48     59.26 o
   1   6  27        0.22       23.75     63.00 o
   2   6  27      204.46      222.57     43.49 o
   3   6  27      316.90      370.94     48.30 o
   4   6  27       47.23       22.24     38.48 o
   5   6  27      678.90      834.53     52.31 o
  -8   7  27      307.91      315.47     48.62 o
  -7   7  27      889.42     1051.46     56.22 o
  -6   7  27      406.39      471.11     69.46 o
  -5   7  27       55.37       54.83     39.34 o
  -4   7  27      591.35      679.91     44.92 o
  -3   7  27      436.26      466.69     42.19 o
  -2   7  27     1298.46     1476.41     75.20 o
  -1   7  27      351.47      397.92     45.05 o
   0   7  27      586.03      562.71     61.35 o
   1   7  27        4.04      -14.93     39.78 o
   2   7  27       21.65        9.22     73.97 o
   3   7  27      669.50      845.83     59.11 o
   4   7  27      661.65      750.90     70.23 o
  -8   8  27        3.81      -27.38     45.82 o
  -7   8  27        7.94       19.65     43.87 o
  -6   8  27      124.98      221.89     51.58 o
  -5   8  27      306.37      291.11     43.42 o
  -4   8  27      147.98       84.65     39.48 o
  -3   8  27       21.87       -0.15     30.73 o
  -2   8  27       81.38      160.80     89.34 o
  -1   8  27       51.85      -11.74     65.22 o
   0   8  27       14.31        0.07     39.85 o
   1   8  27        8.28       64.98     41.22 o
   2   8  27       24.88      -22.37     42.61 o
   3   8  27       62.30      118.49     46.30 o
   4   8  27        0.72       32.38     40.71 o
  -7   9  27      299.55      413.65     50.26 o
  -6   9  27       78.60       37.29     59.92 o
  -5   9  27      130.90       43.59     42.61 o
  -4   9  27       79.77       93.51     35.08 o
  -3   9  27        0.48       23.27     33.37 o
  -2   9  27     1467.09     1599.28     65.27 o
  -1   9  27       39.07       67.44     69.92 o
   0   9  27      229.54      312.19     75.34 o
   1   9  27      344.21      330.52     77.26 o
   2   9  27      111.12      198.89     46.63 o
   3   9  27      436.19      587.02     55.19 o
  -6  10  27      423.67      340.42     49.73 o
  -5  10  27      156.91      167.28     45.35 o
  -4  10  27     1297.32     1409.11     77.81 o
  -3  10  27      182.99      225.25     37.34 o
  -2  10  27        7.52       -6.33     35.46 o
  -1  10  27       50.83       14.91     49.71 o
   0  10  27     1074.30     1175.67     99.52 o
   1  10  27      588.00      616.83     85.28 o
   2  10  27      610.96      793.92     90.70 o
  -5  11  27      718.65      734.54     54.69 o
  -4  11  27       99.91      142.49     39.01 o
  -3  11  27      123.21      137.96     38.05 o
  -2  11  27     1168.92     1261.17     51.06 o
  -1  11  27       30.06       12.76     40.79 o
   0  11  27      554.91      617.34     87.95 o
   1  11  27      138.47       13.95     74.03 o
  -3  12  27       12.33       14.98     81.83 o
  -2  12  27        0.16      -49.15     53.53 o
  -1  12  27      122.95       38.31     77.75 o
  -9   0  28      481.28      480.01     85.20 o
  -7   0  28        9.24       24.66     56.42 o
  -6   0  28      931.11     1104.00     82.93 o
  -5   0  28        3.63        7.46     55.23 o
  -4   0  28     7224.80     7553.00    252.25 o
  -3   0  28      121.70       44.41     55.20 o
  -2   0  28     1125.51     1203.15     90.28 o
  -1   0  28     2180.32     2179.02    110.47 o
   0   0  28      647.05      588.83     66.57 o
   1   0  28     3815.65     3901.30    112.60 o
   2   0  28      100.18      169.01     43.31 o
   3   0  28      678.22      547.72     79.47 o
   4   0  28      419.65      505.24     90.56 o
   5   0  28       50.61       55.82     93.63 o
  -9   1  28      458.47      493.53     67.34 o
  -8   1  28     1577.02     1677.86     83.36 o
  -7   1  28      108.25       95.40     35.99 o
  -6   1  28     2672.62     2685.04     76.94 o
  -5   1  28      369.72      387.42     38.12 o
  -4   1  28      610.38      664.00     61.91 o
  -3   1  28     2087.97     2082.31     66.61 o
  -2   1  28      104.45       82.12     31.23 o
  -1   1  28      204.99      135.95     39.18 o
   0   1  28       53.42      123.03     38.42 o
   1   1  28       15.40      115.37     39.97 o
   2   1  28       50.50       51.77     32.40 o
   3   1  28      450.32      485.74     40.54 o
   4   1  28      221.76      272.71     44.45 o
   5   1  28      500.93      496.18     50.19 o
  -9   2  28      814.30      842.85     72.70 o
  -8   2  28       23.15       12.43     39.02 o
  -7   2  28       13.66       42.52     46.66 o
  -6   2  28      105.16       59.29     35.06 o
  -5   2  28      371.68      395.69     38.23 o
  -4   2  28       34.96       25.68     32.86 o
  -3   2  28      748.37      898.45     81.06 o
  -2   2  28       50.82       68.91     31.48 o
  -1   2  28      458.13      449.40     45.08 o
   0   2  28     1279.35     1324.98     65.89 o
   1   2  28       17.00       52.69     37.95 o
   2   2  28     2074.03     2110.41     66.18 o
   3   2  28       22.80       39.63     34.74 o
   4   2  28       70.43      113.03     38.32 o
   5   2  28      283.26      385.16     43.61 o
  -9   3  28      233.50      260.60     46.85 o
  -8   3  28      494.51      522.69     46.72 o
  -7   3  28     1368.68     1481.24     60.47 o
  -6   3  28      901.49      785.01     58.71 o
  -5   3  28      604.67      711.17     51.48 o
  -4   3  28      236.16      211.99     35.44 o
  -3   3  28      790.44      805.63     62.46 o
  -2   3  28      754.68      843.75     42.89 o
  -1   3  28     1182.85     1308.18     65.67 o
   0   3  28      827.61      771.54     50.21 o
   1   3  28      123.72      118.00     39.11 o
   2   3  28       72.43      104.25     34.73 o
   3   3  28       25.41       67.29     35.64 o
   4   3  28      946.68      971.53     50.19 o
   5   3  28      158.10      233.11     42.40 o
  -9   4  28       13.84       21.35     44.17 o
  -8   4  28       18.75      -35.50     44.36 o
  -7   4  28        0.44      -13.52     45.97 o
  -6   4  28      188.17      175.98     38.63 o
  -5   4  28       29.17       14.78     76.50 o
  -4   4  28        5.46      -19.07     33.39 o
  -3   4  28       39.43       10.07     32.62 o
  -2   4  28      112.42      112.81     33.19 o
  -1   4  28       36.30       52.08     38.73 o
   0   4  28        1.58      -24.55     37.80 o
   1   4  28      147.94      147.74     40.63 o
   2   4  28        0.94       -3.87     39.56 o
   3   4  28        2.02       28.03     35.46 o
   4   4  28       10.67       21.01     37.66 o
   5   4  28       33.15       98.65     40.96 o
  -9   5  28      301.80      310.75     49.05 o
  -8   5  28       19.20        9.19     45.68 o
  -7   5  28      129.05      137.57     42.81 o
  -6   5  28       23.03      -35.75     37.67 o
  -5   5  28     1246.08     1317.89    108.71 o
  -4   5  28       24.03      -28.62     45.42 o
  -3   5  28        1.75      -23.20     32.85 o
  -2   5  28     1332.17     1460.15     59.20 o
  -1   5  28      305.00      283.32     42.82 o
   0   5  28      184.73       84.24     40.30 o
   1   5  28       52.60       60.33     40.33 o
   2   5  28      308.49      223.09     44.69 o
   3   5  28       32.89       30.28     43.03 o
   4   5  28      258.75      301.27     57.82 o
  -8   6  28      100.94      102.51     45.87 o
  -7   6  28      342.10      393.09     85.46 o
  -6   6  28       98.25      140.84     41.98 o
  -5   6  28      980.94      908.80     54.62 o
  -4   6  28      709.50      668.02     86.04 o
  -3   6  28     2924.59     3024.77    156.64 o
  -2   6  28       23.62        4.04     33.15 o
  -1   6  28       24.91      -25.25     57.40 o
   0   6  28     1832.51     1903.82     77.85 o
   1   6  28       18.36       29.06     40.69 o
   2   6  28     1611.27     1719.92    165.08 o
   3   6  28       26.03       38.56     37.96 o
   4   6  28      267.22      272.08     43.14 o
  -8   7  28      290.34      413.73     50.66 o
  -7   7  28      558.52      535.85     60.62 o
  -6   7  28      347.34      435.49     46.53 o
  -5   7  28     1315.84     1276.11     68.74 o
  -4   7  28       79.91       34.58     50.29 o
  -3   7  28       21.96      -36.66     47.18 o
  -2   7  28      154.44      205.44     71.35 o
  -1   7  28        2.59       37.01     39.90 o
   0   7  28       13.30      -21.69     39.11 o
   1   7  28        3.92      -35.93     95.44 o
   2   7  28      183.16      193.13     44.99 o
   3   7  28      539.94      689.54     56.59 o
   4   7  28       26.35       72.52     52.74 o
  -7   8  28        5.64       -7.02     44.83 o
  -6   8  28       93.33       80.88     43.89 o
  -5   8  28      340.39      349.25     45.55 o
  -4   8  28     1984.95     2286.43    110.43 o
  -3   8  28        8.47      -44.34     49.11 o
  -2   8  28      976.48     1116.51    100.18 o
  -1   8  28      667.70      782.94     87.15 o
   0   8  28       86.65       82.86     69.43 o
   1   8  28     1758.00     2080.72     85.18 o
   2   8  28       46.33       13.70     43.79 o
   3   8  28      738.85      806.57     58.40 o
  -7   9  28      127.56       83.28     58.96 o
  -6   9  28      830.72      770.91     54.79 o
  -5   9  28       66.04       89.16     44.30 o
  -4   9  28      145.42      221.96     57.24 o
  -3   9  28      701.86      725.36     50.30 o
  -2   9  28       84.24       60.39     50.87 o
  -1   9  28      133.67       39.17     49.99 o
   0   9  28       52.62       34.64     71.78 o
   1   9  28        1.21      -27.12     70.88 o
   2   9  28       31.19      -54.48     62.20 o
  -6  10  28       54.58       21.15     57.79 o
  -5  10  28        3.53       18.61     44.65 o
  -4  10  28       18.77       -7.85     36.51 o
  -3  10  28      233.39      336.02     41.29 o
  -2  10  28      432.38      413.44     92.47 o
  -1  10  28        1.23       -4.51     50.98 o
   0  10  28      273.81      280.80     79.40 o
   1  10  28       67.62       74.10     74.84 o
  -4  11  28        6.39      -32.98     38.40 o
  -3  11  28       98.66       93.91     38.71 o
  -2  11  28      414.70      511.30     48.81 o
  -1  11  28      246.37      239.36     56.66 o
   0  11  28      236.74      268.80     81.85 o
  -9   1  29       10.09       10.71     82.11 o
  -8   1  29       34.89       34.80     95.44 o
  -7   1  29      471.96      488.91    138.66 o
  -6   1  29     1335.00     1331.42     81.93 o
  -5   1  29      337.45      331.31     58.57 o
  -4   1  29       65.13       -8.54     33.36 o
  -3   1  29      232.36      270.85     36.02 o
  -2   1  29      112.26       98.88     33.15 o
  -1   1  29     1988.48     1968.58     76.94 o
   0   1  29      185.62      265.55     42.66 o
   1   1  29      737.81      753.98     42.59 o
   2   1  29      198.67      184.50     35.61 o
   3   1  29       88.17      158.11     36.80 o
   4   1  29      596.80      635.95     96.54 o
   5   1  29      114.80      228.67     42.07 o
  -9   2  29       70.10       -2.44     42.48 o
  -8   2  29     1932.35     2021.10     93.85 o
  -7   2  29        1.54      -46.49     46.49 o
  -6   2  29      773.49      764.81     58.77 o
  -5   2  29     2411.73     2410.92    100.91 o
  -4   2  29       16.20       12.78     33.78 o
  -3   2  29     1174.67     1268.35     75.26 o
  -2   2  29       79.28       83.34     33.14 o
  -1   2  29      408.59      323.79     47.60 o
   0   2  29      628.50      633.42     49.59 o
   1   2  29      230.62      284.14     44.03 o
   2   2  29      409.37      388.89     38.74 o
   3   2  29      215.15      141.62     43.87 o
   4   2  29        8.00       45.43     38.10 o
   5   2  29      128.94      180.22     57.94 o
  -9   3  29       65.41      103.32     45.18 o
  -8   3  29      982.46      962.56     89.76 o
  -7   3  29      111.91       95.76     50.59 o
  -6   3  29      105.48       95.76     50.51 o
  -5   3  29       46.83       46.31     47.18 o
  -4   3  29      449.15      463.82     40.57 o
  -3   3  29      333.36      318.52     37.77 o
  -2   3  29      180.59      255.24     35.75 o
  -1   3  29      765.40      840.51     53.77 o
   0   3  29     1589.95     1610.48     72.69 o
   1   3  29      490.52      490.98     48.16 o
   2   3  29      571.48      632.40     43.31 o
   3   3  29      384.43      441.00     41.97 o
   4   3  29      256.11      348.04     43.19 o
  -9   4  29     1440.55     1582.71     88.77 o
  -8   4  29        9.73        9.23     42.41 o
  -7   4  29      838.88      932.21     52.42 o
  -6   4  29     1308.76     1286.43     70.48 o
  -5   4  29       88.98       37.18     47.96 o
  -4   4  29     5550.34     6113.86    127.11 o
  -3   4  29      164.92      241.29     37.57 o
  -2   4  29     2014.59     2070.10     67.51 o
  -1   4  29       32.76       -0.96     47.27 o
   0   4  29       84.65       66.26     98.98 o
   1   4  29      808.68      920.96     55.31 o
   2   4  29      436.53      560.43     50.52 o
   3   4  29        9.95       52.55     37.62 o
   4   4  29      231.24      268.00     41.82 o
  -8   5  29      476.98      550.02     51.00 o
  -7   5  29        1.38      -25.04     42.27 o
  -6   5  29      712.53      715.85     62.52 o
  -5   5  29      734.46      804.24    122.78 o
  -4   5  29      291.04      265.22    123.02 o
  -3   5  29        3.36      -10.52     46.50 o
  -2   5  29      880.44      983.49     47.44 o
  -1   5  29        0.40      -46.63     55.76 o
   0   5  29     1502.84     1731.14    116.94 o
   1   5  29      217.48      350.15     45.81 o
   2   5  29      356.34      259.24     46.81 o
   3   5  29     1162.72     1145.06     53.78 o
   4   5  29      189.93      261.88     43.13 o
  -8   6  29      344.30      398.07     50.49 o
  -7   6  29       42.94       23.02     44.21 o
  -6   6  29      145.42      106.11     42.90 o
  -5   6  29      366.93      277.35     56.09 o
  -4   6  29      276.49      261.27    120.57 o
  -3   6  29      157.17      140.94     50.54 o
  -2   6  29      108.17       80.93     60.80 o
  -1   6  29       71.24       66.60     41.36 o
   0   6  29      408.15      419.28     56.28 o
   1   6  29       84.31      129.85     43.64 o
   2   6  29      108.43      208.07     46.63 o
   3   6  29      227.08      294.13     52.32 o
  -7   7  29      571.95      597.03     52.14 o
  -6   7  29      174.48      144.71     44.60 o
  -5   7  29      152.39       84.93     53.47 o
  -4   7  29      204.34      160.13     57.31 o
  -3   7  29       95.43      126.83     51.77 o
  -2   7  29      319.04      331.68     53.37 o
  -1   7  29     1379.06     1588.78    117.50 o
   0   7  29      922.98      986.95     90.98 o
   1   7  29      293.42      280.83     47.63 o
   2   7  29      103.26       84.38     45.82 o
   3   7  29        0.88       19.69     39.97 o
  -7   8  29       28.62       23.39     46.56 o
  -6   8  29       19.16        5.59     44.04 o
  -5   8  29       21.54      -20.91     49.65 o
  -4   8  29      160.82      158.82     64.55 o
  -3   8  29       16.61      -50.77     50.77 o
  -2   8  29      248.82      259.28     53.88 o
  -1   8  29        0.94      -68.46     68.46 o
   0   8  29        1.50      -68.59     68.59 o
   1   8  29       80.84      153.29     46.34 o
   2   8  29       36.02       97.58     68.54 o
  -6   9  29       98.08      121.43     47.33 o
  -5   9  29      238.68      331.57     48.20 o
  -4   9  29       19.72       88.06     55.29 o
  -3   9  29      262.55      340.37     75.99 o
  -2   9  29        0.90      -22.23     90.47 o
  -1   9  29       53.34      123.60     52.96 o
   0   9  29       63.51       85.91     74.61 o
   1   9  29       78.90       80.25     74.64 o
  -5  10  29      644.92      660.86    133.80 o
  -4  10  29       19.94       45.58     38.08 o
  -3  10  29      799.39      787.47     68.89 o
  -2  10  29        1.11       10.50     53.64 o
  -1  10  29      129.30       68.84     53.91 o
   0  10  29      322.37      490.01     87.88 o
  -7   0  30      914.89      907.35     83.52 o
  -6   0  30        2.08       17.28     60.90 o
  -5   0  30       69.34      -58.70     58.70 o
  -4   0  30     1713.23     1791.38    113.21 o
  -3   0  30     3664.27     3872.42    157.38 o
  -2   0  30       98.30      147.13     61.31 o
  -1   0  30     1256.05     1381.85     98.27 o
   0   0  30      218.77      338.03     64.60 o
   1   0  30        2.98       19.87     56.87 o
   2   0  30     3256.16     3469.38    145.92 o
   3   0  30        3.82       43.58     62.35 o
   4   0  30     1046.67     1060.91     85.24 o
  -8   1  30       45.02       40.84     64.55 o
  -7   1  30      352.37      289.28     70.88 o
  -6   1  30      421.52      420.43     42.41 o
  -5   1  30     1688.85     1766.06     94.84 o
  -4   1  30        8.79       18.86     34.76 o
  -3   1  30      907.80      896.59     87.01 o
  -2   1  30      694.10      826.73     64.04 o
  -1   1  30      347.42      398.84     37.24 o
   0   1  30      939.50      874.58     66.00 o
   1   1  30        1.97      -15.77     60.70 o
   2   1  30      264.17      286.72     38.70 o
   3   1  30        5.59       72.72     37.00 o
   4   1  30       10.22        9.25     39.04 o
  -9   2  30      134.65       84.60     64.73 o
  -8   2  30      639.64      730.03    111.09 o
  -7   2  30        0.01      -10.92     49.52 o
  -6   2  30      215.29      132.08     50.36 o
  -5   2  30       18.28        0.10     36.58 o
  -4   2  30       89.79       36.82     35.70 o
  -3   2  30      575.71      654.00     43.11 o
  -2   2  30      399.79      492.57     39.85 o
  -1   2  30      144.46      203.44     44.22 o
   0   2  30       57.10       26.36     40.44 o
   1   2  30      570.48      602.13     50.16 o
   2   2  30       21.38       63.05     36.23 o
   3   2  30      594.00      611.75     44.90 o
   4   2  30      140.58      263.31     62.53 o
  -8   3  30        1.71      -18.57     52.68 o
  -7   3  30       20.60      -12.08     50.87 o
  -6   3  30     1250.30     1289.20    210.17 o
  -5   3  30       45.67      -14.06     47.46 o
  -4   3  30     1167.19     1249.75     68.71 o
  -3   3  30        9.39       33.61     35.26 o
  -2   3  30        2.64       28.05     40.07 o
  -1   3  30     1802.60     1824.42    109.83 o
   0   3  30      277.04      201.77     43.65 o
   1   3  30      860.48      954.78     67.40 o
   2   3  30      135.22      174.46     37.58 o
   3   3  30        2.96       22.35     37.58 o
   4   3  30      181.93      236.26     42.31 o
  -8   4  30        0.63      -53.47     53.47 o
  -7   4  30       20.12       52.60     53.39 o
  -6   4  30       98.30      130.18     52.38 o
  -5   4  30       17.78      -25.75     49.46 o
  -4   4  30      161.85      111.59     50.02 o
  -3   4  30      316.55      329.31     42.45 o
  -2   4  30        1.99      -20.94     34.71 o
  -1   4  30       69.94      129.05     42.93 o
   0   4  30       19.70        3.76     41.08 o
   1   4  30       26.49       66.39     42.61 o
   2   4  30       62.01       86.90     37.41 o
   3   4  30       23.95       10.93     38.23 o
   4   4  30      114.13      172.23     42.22 o
  -8   5  30      283.95      315.49     48.84 o
  -7   5  30       48.84       53.63     54.97 o
  -6   5  30     1605.91     1850.15     87.74 o
  -5   5  30      132.09      183.86     60.37 o
  -4   5  30      437.05      521.94     57.92 o
  -3   5  30      252.93      217.85     51.32 o
  -2   5  30        5.39       32.36     35.44 o
  -1   5  30      697.25      673.34     52.60 o
[truncated: 16,762 more chars]
